# Supplementary material for: Dynamics of tryptophan metabolites and microbial adaptations during corn by-product fermentation in the pig gut microbiome
Source: J Anim Sci Biotechnol. 2026 Feb 18;17:32. doi: 10.1186/s40104-026-01364-4 (PMC12914897; doi:10.1186/s40104-026-01364-4)
Supplement: Supplementary file 3 — Additional file 3: Table S1. Chemical composition of corn germ meal used in this study. Table S2. Amino acid composition of corn germ meal and fermentation medium. Table S3. Overview of faecal samples and experimental conditions for ex vivo fermentation. Table S4. Alpha diversity indices of faecal microbiota across farms with or without corn germ meal supplementation. Table S5. Relative abundance of major bacterial taxa in faecal fermentation cultures. Table S6. Differentially abundant metabolites detected by CE-TOF-MS following corn germ meal supplementation. Table S7. Presence or absence of key aromatic amino acid-metabolising bacterial species in faecal cultures. Table S8. Summary of aromatic compounds tested for AhR activation in swine intestinal epithelial cells. Table S9. Primer sequences used for quantitative PCR analysis. [file 40104_2026_1364_MOESM3_ESM.xlsx]

## Sheet: Table 1
	Table S1. Composition of Swine Colon Medium (SCM) used in this study.
	Components	Concentrations (g/L)
	Soy peptone	13 g
	Yeast extract	4.5 g
	Mucin	4 g
	L-Cysteine-HCl	0.8 g
	Bile extract porcine	0.4 g
	Tween-80	1 g
	KH2PO4	0.5 g
	NaHCO3	1.5 g
	NaCl	4.5 g
	KCl	4.5 g
	MgSO4	0.64 g
	CaCl2・2H2O	0.15 g
	MnCl2・4H2O	0.2 g
	Hemin	0.0025 g
	Tsujikawa et al., 2024, PMID: 38577893

## Sheet: Table S2
	Table S2. Nutritional composition of the corn residue utilised in this study.
	Ingredients	% (per solid weight)
	Moisture	2.6
	Protein	20,4
	Fat	8.5
	Fibre	7.9
	Mineral	1.1
	ADF*	12.8
	NDF*	34.4
	*Caluculation based by Van Soest et al., 1991 (PMID: 1660498)
	ADF: acid detergent fiber, NDF: neutral detergent fiber.

## Sheet: Table S3
	Table S3. Sequences of oligonucleotide primers used for qPCR.
	Primer	Sequence (5'-3')	Reference
	Enterobacteriaceae_rplP 1F	ATGTTACAACCAAAGCGTACA	Takahashi et al., (2017) PMID: 28270336
	Enterobacteriaceae_rplP 185R	TTACCYTGACGCTTAACTGC	Takahashi et al., (2017) PMID: 28270336
	tnaA (E. coli)_F	GACTGGCTGGCTTATCGTATC	Sinha et al., (2024) PMID: 38918470
	tnaA (E. coli)_R	GTTTACCGGCATCAACGAATG	Sinha et al., (2024) PMID: 38918470
	Prevotella. spp_F	CACRGTAAACGATGGATGCC	Matsuki et al., (2002) PMID: 12406736
	Prevotella. spp_R	GGTCTGCAACCCGACC	Matsuki et al., (2002) PMID: 12406736
	β-actin F375	CATCACCATCGGCAACGA	This study
	β-actin R518	GCGTAGAGGTCCTTCCTGATGT	This study
	Tnfα F324	CTTCTGCCTACTGCACTTCG	This study
	Tnfα R428	TGAGACGATGATCTGAGTCCT	This study
	Il8 F135	GCTCTCTGTGAGGCTGCAGTT	This study
	Il8 R196	TTTATGCACTGGCATCGAAGTT	This study
	Cxcl5_F	TGGGTCCAGACAGACTTCCTTT	This study
	Cxcl5_R	TGCTCCAAGGCAGAAGTGATAG	This study
	CYP1A1_F	CTTCACCATCCCTCACAGTACC	This study
	CYP1A1_R	GCCACTGGTTCACAAAGACAC	This study

## Sheet: Table S4
	Table S4. MRM (LC-MS/MS analysis in Negative Ion Mode)
	Index	Q1 Mass (Da)	Q3 Mass (Da)	Time (msec)	ID	DP (V)	EP (V)	CE (V)	CXP (V)
	1	148.9	104.8	20	PPA_M-H_1	-55	-10	-14	-5
	2	164.9	146.7	20	PLA_M-H_1	-35	-10	-16	-9
	3	174	129.9	20	IAA_M-H_1	-20	-10	-20	-17
	4	186	141.9	20	IA_M-H_1	-50	-10	-22	-7
	5	188	144	20	Kyn_M-H_1	-45	-10	-42	-17
	6	188	144	20	IPA_M-H_1	-65	-10	-18	-7
	7	204	158.1	20	ILA_M-H_1	-55	-10	-22	-11
	8	203	116	20	Trp_1	-40	-10	-22	-19
	9	160	130	20	TryP_1	-40	-10	-20	-21
	10	208	121.1	20	TrpIS_3	-80	-10	-24	-7
	11	179	132	20	IAAIS_3	-45	-10	-28	-7
	12	164	103	20	Phe_2	-40	-10	-22	-7

## Sheet: Table S5
	Table S5. MRM (LC-MS/MS analysis in Positive Ion Mode)
	Index	Q1 Mass (Da)	Q3 Mass (Da)	Time (msec)	ID	DP (V)	EP (V)	CE (V)	CXP (V)
	1	176	130.2	20	IAA_1	20	14	19	12
	2	188	170.2	20	IA_1	20	10	17	14
	3	206.1	118.2	20	ILA_1	60	10	27	12
	4	118	91.2	20	indole_2	100	10	31	10
	5	190	130.2	20	IPA_1	20	12	19	12
	6	190	144.2	20	Kyn_1	40	14	25	14
	7	205.1	188.2	20	Trp_1	20	10	13	16
	8	211.3	151.2	20	TrpIS3_3	1	10	25	14
	9	211.3	122.2	20	TrpIS3_5	1	10	37	12
	10	181.2	134.2	20	IAAIS2_1	66	10	21	14

## Sheet: Table S6
	Table S6. Compounds detected by CE-TOF-MS.
	ID	HMT DB †				m/z	MT/RT	Relative Area										Comparative Analysis
		Compound name	Pathway Label	PubChem CID	HMDB ID			Control			Corn			Control		Corn		Corn vs Control
								Ct1	Ct2	Ct3	C-1	C-2	C-3	Mean	S.D.	Mean	S.D.	Ratio †	p-value ¶
	A_0012	(Methylthio)acetic acid	(Methylthio)acetic acid	75551		105.001	8.45027	N.D.	N.D.	N.D.	4.53876e-05	5.28561e-05	N.D.	N.A.	N.A.	4.91219e-05	5.28104e-06	1<	N.A.
	A_0075	1,2,3-Propanetricarboxylic acid	1,2,3-Propanetricarboxylic acid	14925	HMDB0031193	175.025	15.9325	0.000783203	0.000746725	0.000891185	0.000886815	0.00076932	0.000873431	0.000807038	7.51212e-05	0.000843189	6.43211e-05	1.04479	0.561798
	C_0004	1,3-Diaminopropane	DAP	428	HMDB0000002	75.0916	3.59888	N.D.	5.41431e-05	5.43295e-05	3.61151e-05	4.4292e-05	N.D.	5.42363e-05	1.31822e-07	4.02036e-05	5.78195e-06	0.741267	0.180323
	C_0018	1-Aminocyclopropane-1-carboxylic acid	1-Aminocyclopropane-1-carboxylic acid	535		102.054	7.15209	0.000119506	0.00010618	0.000118663	8.9585e-05	7.45914e-05	5.93145e-05	0.000114783	7.46242e-06	7.44969e-05	1.51355e-05	0.649025	0.0270774	*
	C_0087	1-Methyl-4-imidazoleacetic acid	1-Methyl-4-imidazoleacetic acid	75810	HMDB0002820	141.065	6.66658	3.00671e-05	N.D.	4.05804e-05	4.59549e-05	3.82873e-05	0.000103217	3.53237e-05	7.43406e-06	6.24865e-05	3.54817e-05	1.76897	0.315221
	C_0104	1-Methyladenine	1-Methyladenine	135398646	HMDB0011599	150.078	6.38307	2.39665e-05	N.D.	N.D.	2.93571e-05	N.D.	N.D.	2.39665e-05	N.A.	2.93571e-05	N.A.	1.22492	N.A.
	C_0055	1-Methylhistamine	1-Methylhistamine	3614	HMDB0000898	126.103	3.98898	8.57347e-05	0.000120071	0.000111327	0.000132999	9.72883e-05	9.41752e-05	0.000105711	1.78439e-05	0.000108154	2.15724e-05	1.02311	0.887415
	C_0131	1-Methylhistidine 3-Methylhistidine	1-Methylhistidine 3-Methylhistidine	92105 64969	HMDB0000001 HMDB0000479	170.092	6.06604	8.23031e-05	7.86242e-05	6.695e-05	8.30432e-05	7.54728e-05	7.5181e-05	7.59591e-05	8.01603e-06	7.7899e-05	4.45741e-06	1.02554	0.7375
	C_0035	1-Methylhydantoin Glycine anhydride	1-Methylhydantoin Glycine anhydride	69217 7817	HMDB0003646	115.05	17.6956	0.00659961	0.00730636	0.00737071	0.00555259	0.00540214	0.00541553	0.00709223	0.000427828	0.00545676	8.32675e-05	0.7694	0.0189731	*
	C_0088	1H-Imidazole-4-propionic acid	1H-Imidazole-4-propionic acid	10105257		141.066	6.53021	0.00250619	0.00257604	0.00178287	0.00264295	0.00267449	0.00214004	0.00228837	0.000439163	0.00248583	0.000299874	1.08629	0.55948
	C_0186	2'-Deoxyadenosine 5'-Deoxyadenosine	Deoxyadenosine 5'-Deoxyadenosine	13730 439182	HMDB0000101 HMDB0001983	252.11	7.76288	2.24414e-05	2.67015e-05	3.43215e-05	3.44391e-05	3.6855e-05	3.42921e-05	2.78214e-05	6.01873e-06	3.51954e-05	1.4391e-06	1.26505	0.161885
	C_0026	2,3-Diaminopropionic acid	2,3-Diaminopropionic acid	364	HMDB0002006	105.065	5.80827	N.D.	N.D.	N.D.	2.82217e-05	3.82873e-05	2.1724e-05	N.A.	N.A.	2.9411e-05	8.34544e-06	1<	N.A.
	A_0051	2,3-Dihydroxybenzoic acid 2,5-Dihydroxybenzoic acid	2,3-Dihydroxybenzoic acid Gensigen	19 3469	HMDB0000397 HMDB0000152	153.02	7.76399	4.77925e-05	4.80475e-05	4.68279e-05	6.53413e-05	5.51542e-05	5.83763e-05	4.7556e-05	6.433e-07	5.96239e-05	5.20688e-06	1.25376	0.0548139
	C_0042	2,4-Diaminobutyric acid	2,4-Diaminobutyric acid	134490	HMDB0006284	119.082	5.59788	N.D.	N.D.	7.6954e-05	6.26068e-05	6.4565e-05	5.10116e-05	7.6954e-05	N.A.	5.93945e-05	7.32552e-06	0.771818	N.A.
	C_0030	2,5-Dimethylpyrazine	2,5-Dimethylpyrazine	31252	HMDB0035289	109.075	8.51346	3.06118e-05	N.D.	2.05211e-05	N.D.	N.D.	N.D.	2.55664e-05	7.13518e-06	N.A.	N.A.	<1	N.A.
	C_0156	2,6-Diaminopimelic acid	2,6-Diaminopimelic acid	439283	HMDB0001370	191.103	7.16077	0.000421593	0.000276295	0.00036861	8.57464e-05	9.21649e-05	9.7758e-05	0.000355499	7.35307e-05	9.18898e-05	6.01051e-06	0.258481	0.0243316	*
	A_0052	2,6-Dihydroxybenzoic acid	2,6-Dihydroxybenzoic acid	9338	HMDB0013676	153.02	8.73567	N.D.	N.D.	N.D.	3.16168e-05	N.D.	N.D.	N.A.	N.A.	3.16168e-05	N.A.	1<	N.A.
	C_0023	2-Aminoisobutyric acid 2-Aminobutyric acid	2-Aminoisobutyric acid 2-Aminobutyric acid	6119 6657	HMDB0001906 HMDB0000452	104.071	7.75169	0.0297684	0.00413742	0.00135111	0.0281659	0.0268091	0.0264526	0.0117523	0.0156645	0.0271426	0.000904006	2.30955	0.230613
	C_0113	2-Aminooctanoic acid	2-Aminooctanoic acid	69522	HMDB0000991	160.134	8.67798	N.D.	N.D.	4.87375e-05	N.D.	N.D.	N.D.	4.87375e-05	N.A.	N.A.	N.A.	<1	N.A.
	A_0047	2-Deoxyribonic acid	2-Deoxyribonic acid	11528367	HMDB0000366	149.045	7.08672	0.000156952	0.00014353	0.000152124	0.00017607	0.000181144	0.000145526	0.000150869	6.79816e-06	0.00016758	1.92672e-05	1.11077	0.268759
	A_0020	2-Ethylhydracrylic acid-1 5-Hydroxypentanoic acid-1	2-Ethylhydracrylic acid 5-Hydroxypentanoic acid	188979 25945	HMDB0000396 HMDB0061927	117.056	7.31988	0.000107038	0.000118742	0.00018956	7.13836e-05	8.0974e-05	7.58062e-05	0.000138447	4.46508e-05	7.60546e-05	4.8e-06	0.549342	0.135031
	A_0019	2-Ethylhydracrylic acid-2 5-Hydroxypentanoic acid-2	2-Ethylhydracrylic acid 5-Hydroxypentanoic acid	188979 25945	HMDB0000396 HMDB0061927	117.056	7.39693	6.26393e-05	0.00010803	0.000155961	2.6277e-05	N.D.	N.D.	0.000108877	4.66664e-05	2.6277e-05	N.A.	0.241347	N.A.
	A_0032	2-Hydroxy-4-methylvaleric acid 2-Hydroxy-3-methylvaleric acid	2-Hydroxy-4-methylvaleric acid 2-Hydroxy-3-methylvaleric acid	439960 164623	HMDB0000624 HMDB0000317	131.071	7.26376	0.000637563	7.92631e-05	N.D.	0.0273758	0.0276036	0.0234093	0.000358413	0.000394778	0.0261296	0.00235855	72.9035	0.00200424	**
	A_0058	2-Hydroxyadipic acid	2-Hydroxyadipic acid	193530	HMDB0000321	161.044	10.9582	N.D.	0.000104358	N.D.	0.000158786	N.D.	N.D.	0.000104358	N.A.	0.000158786	N.A.	1.52156	N.A.
	A_0010	2-Hydroxybutyric acid	2-Hydroxybutyric acid	440864	HMDB0000008	103.04	7.92987	N.D.	N.D.	N.D.	0.0102638	0.00865272	0.00820519	N.A.	N.A.	0.00904057	0.00108271	1<	N.A.
	A_0021	2-Hydroxyvaleric acid 2-Hydroxyisovaleric acid	2-Hydroxyvaleric acid 2-Hydroxyisovaleric acid	98009 99823	HMDB0001863 HMDB0000407	117.056	7.56288	0.00056135	0.000225854	0.000237446	0.00407856	0.0038758	0.00335705	0.00034155	0.00019044	0.00377047	0.000372108	11.0393	0.000781852	***
	A_0055	2-Methylbutyrylglycine-1 N-Acetylvaline-2 Isovalerylglycine-2 N-Valerylglycine-2	2-Methylbutyrylglycine N-Acetylvaline Isovalerylglycine N-Valerylglycine	193872 66789 546304 4737557	HMDB0000339 HMDB0011757 HMDB0000678 HMDB0000927	158.082	6.90937	0.000429991	0.000676184	0.000979946	N.D.	N.D.	N.D.	0.000695374	0.000275479	N.A.	N.A.	<1	N.A.
	A_0054	2-Methylbutyrylglycine-2	2-Methylbutyrylglycine	193872	HMDB0000339	158.082	6.993	9.03533e-05	5.99829e-05	9.52431e-05	8.36088e-05	9.46273e-05	9.03311e-05	8.18598e-05	1.9103e-05	8.95224e-05	5.55363e-06	1.09361	0.564562
	C_0044	2-Methylserine	2-Methylserine	439656		120.065	8.3551	0.000334442	0.000342963	0.000367584	0.000311142	0.000304921	0.00033712	0.00034833	1.72104e-05	0.000317728	1.708e-05	0.912147	0.0941155
	C_0100	2-Methylthiazolidine-4-carboxylic acid	2-Methylthiazolidine-4-carboxylic acid	160736	HMDB0246657	148.043	11.42	0.000197996	6.1829e-05	0.000129539	0.0035522	0.0040698	0.0023529	0.000129788	6.80838e-05	0.00332497	0.000880717	25.6184	0.0238387	*
	C_0050	2-Phenylethylamine	Phenylethylamine	1001	HMDB0012275	122.097	6.23233	0.000238521	0.000867542	0.000235992	0.000409918	0.000422372	0.000504486	0.000447352	0.000363898	0.000445592	5.13824e-05	0.996066	0.994109
	A_0076	3,4-Dihydroxyhydrocinnamic acid Homovanillic acid Hydroxyphenyllactic acid	3,4-Dihydroxyhydrocinnamic acid HVA Hydroxyphenyllactic acid	348154 1738 9378	HMDB0000423 HMDB0000118 HMDB0000755	181.051	6.82996	8.44146e-05	7.55907e-05	0.000112837	0.000815291	0.000714572	0.000748794	9.09473e-05	1.94634e-05	0.000759552	5.12142e-05	8.35156	0.000600523	***
	A_0062	3-(2-Hydroxyphenyl)propionic acid m-Ethoxybenzoic acid 3-Phenyllactic acid p-Methoxyphenylacetic acid	3-(2-Hydroxyphenyl)propionic acid m-Ethoxybenzoic acid 3-Phenyllactic acid p-Methoxyphenylacetic acid	873 12126 643327 7690	HMDB0000748,HMDB0000779 HMDB0002072	165.055	7.12864	0.00025183	0.000142306	0.000417615	0.00279478	0.00260563	0.00244765	0.000270584	0.000138609	0.00261602	0.000173796	9.66808	7.47153e-05	***
	A_0090	3-(4-Hydroxy-3-methoxyphenyl)propionic acid	3-(4-Hydroxy-3-methoxyphenyl)propionic acid	14340	HMDB0062121	195.066	6.65617	0.000113118	8.95152e-05	0.000105164	0.000369565	0.0003681	0.000431597	0.000102599	1.20088e-05	0.000389754	3.62447e-05	3.7988	0.00260737	**
	A_0063	3-(4-Hydroxyphenyl)propionic acid 2-(4-Hydroxyphenyl)propionic acid 3-(3-Hydroxyphenyl)propionic acid 2-(3-Hydroxyphenyl)propionic acid	3-(4-Hydroxyphenyl)propionic acid 2-(4-Hydroxyphenyl)propionic acid 3-(3-Hydroxyphenyl)propionic acid 2-(3-Hydroxyphenyl)propionic acid	10394 102526 91 12446853	HMDB0002199 HMDB0041683 HMDB0000375	165.056	6.92517	0.0207203	0.0223733	0.0209635	0.0044803	0.00440233	0.00280524	0.0213524	0.000892465	0.00389596	0.000945392	0.18246	2.08226e-05	***
	C_0036	3-Amino-2-piperidone	3-Amino-2-piperidone	5200225	HMDB0000323	115.086	6.1343	0.00180756	0.00184719	0.00198582	0.00193562	0.0020457	0.00189078	0.00188019	9.36011e-05	0.00195737	7.97138e-05	1.04105	0.339488
	C_0065	3-Guanidinopropionic acid	3-Guanidinopropionic acid	67701		132.076	6.44331	3.78562e-05	2.85803e-05	4.78654e-05	4.35761e-05	6.5777e-05	5.82908e-05	3.81006e-05	9.64489e-06	5.58813e-05	1.12949e-05	1.46668	0.108512
	A_0059	3-Hydroxy-3-methylglutaric acid	3-Hydroxy-3-methylglutaric acid	1662	HMDB0000355	161.046	11.3183	0.000391955	0.000414524	0.000443939	0.000527086	0.000420821	0.000458296	0.000416806	2.60669e-05	0.000468734	5.38962e-05	1.12459	0.233458
	A_0011	3-Hydroxybutyric acid	3-HBA	441	HMDB0000011,HMDB0000357,HMDB0000442	103.04	7.73435	0.000725937	0.00163101	0.00224059	0.000248859	0.00025252	0.000242082	0.00153252	0.000762118	0.00024782	5.29594e-06	0.161708	0.100009
	A_0033	3-Hydroxyhexanoic acid	3-Hydroxyhexanoic acid	151492	HMDB0010718	131.071	7.13374	N.D.	N.D.	4.33885e-05	N.D.	N.D.	N.D.	4.33885e-05	N.A.	N.A.	N.A.	<1	N.A.
	C_0063	3-Hydroxyproline	3-Hydroxyproline	150779	HMDB0002113	132.065	8.7401	0.000140041	N.D.	0.000183971	N.D.	N.D.	N.D.	0.000162006	3.10638e-05	N.A.	N.A.	<1	N.A.
	A_0007	3-Hydroxypropionic acid	b-Lactate	68152	HMDB0000700	89.0243	8.37943	N.D.	N.D.	N.D.	0.0109026	0.011162	0.011072	N.A.	N.A.	0.0110455	0.000131706	1<	N.A.
	A_0022	3-Mercaptolactic acid	3-Mercaptolactic acid	160645	HMDB0002127	120.997	8.34892	N.D.	N.D.	N.D.	0.000343288	0.000560059	0.000115508	N.A.	N.A.	0.000339618	0.000222298	1<	N.A.
	C_0128	3-Methoxytyramine	3-Methoxytyramine	1669	HMDB0000022	168.1	7.09637	1.71578e-05	1.32084e-05	N.D.	2.83298e-05	N.D.	2.22358e-05	1.51831e-05	2.79267e-06	2.52828e-05	4.30912e-06	1.66519	0.12836
	C_0124	3-Methylguanine	3-Methylguanine	76292	HMDB0001566	166.072	6.83682	8.95475e-05	9.8323e-05	0.00010753	7.8718e-05	8.92452e-05	9.22417e-05	9.8467e-05	8.9923e-06	8.6735e-05	7.10269e-06	0.880853	0.15469
	A_0048	3-Phenylpropionic acid	3-Phenylpropionic acid	107	HMDB0000764	149.061	7.21993	0.00177893	0.00164463	0.00086248	0.00229453	0.00219008	0.00196155	0.00142868	0.00049492	0.00214872	0.000170299	1.50399	0.115996
	A_0031	3-Ureidopropionic acid	3-Ureidopropionic acid	111	HMDB0000026	131.046	7.53689	N.D.	9.41058e-05	N.D.	N.D.	N.D.	N.D.	9.41058e-05	N.A.	N.A.	N.A.	<1	N.A.
	C_0109	4-(β-Acetylaminoethyl)imidazole	4-(b-Acetylaminoethyl)imidazole	69602		154.098	6.77105	0.00129789	0.00146323	0.0015712	0.000559785	0.00039009	0.0004777	0.00144411	0.00013765	0.000475858	8.48625e-05	0.329517	0.00119891	**
	C_0107	4-Aminosalicylic acid	4-Aminosalicylic acid	4649		154.05	10.8434	N.D.	N.D.	N.D.	N.D.	1.99424e-05	N.D.	N.A.	N.A.	1.99424e-05	N.A.	1<	N.A.
	C_0094	4-Guanidinobutyric acid	4-GBA	500	HMDB0003464	146.092	6.67792	0.000354377	0.000345241	0.000393338	0.000348662	0.000332686	0.000353726	0.000364319	2.55431e-05	0.000345025	1.09814e-05	0.947042	0.323679
	C_0093	4-Hydroxyquinoline	4-Hydroxyquinoline	69141		146.061	7.79519	N.D.	1.28099e-05	N.D.	1.98417e-05	1.50395e-05	1.42173e-05	1.28099e-05	N.A.	1.63661e-05	3.03786e-06	1.27762	N.A.
	C_0091	4-Methyl-5-thiazoleethanol	4-Methyl-5-thiazoleethanol	1136		144.047	6.46601	4.06341e-05	5.18089e-05	5.59712e-05	2.24909e-05	1.88957e-05	3.44627e-05	4.94714e-05	7.93124e-06	2.52831e-05	8.15045e-06	0.511065	0.0211588	*
	C_0041	4-Methylaminobutyric acid 5-Aminovaleric acid	4-Methylaminobutyric acid 5-Aminovaleric acid	70703 138	HMDB0003355	118.086	6.4669	0.164341	0.187085	0.1966	0.0972345	0.0809995	0.070614	0.182675	0.0165755	0.0829494	0.0134169	0.454081	0.00150939	**
	A_0014	4-Oxovaleric acid	4-Oxovaleric acid	11579	HMDB0000720	115.04	7.87587	0.000191736	0.00018408	0.000286655	N.D.	N.D.	N.D.	0.000220824	5.71403e-05	N.A.	N.A.	<1	N.A.
	A_0077	4-Pyridoxic acid	4-Pyridoxic acid	6723	HMDB0000017	182.046	7.16569	8.63941e-05	8.7832e-05	8.91582e-05	0.000120144	9.01663e-05	8.89478e-05	8.77948e-05	1.3824e-06	9.97526e-05	1.76697e-05	1.1362	0.361776
	C_0058	5-Amino-3,4-dihydro-2H-pyrrole-2-carboxylic acid	5-Amino-3,4-dihydro-2H-pyrrole-2-carboxylic acid	13894665		129.066	7.0525	N.D.	N.D.	2.28297e-05	9.94248e-05	0.000325084	6.24423e-05	2.28297e-05	N.A.	0.000162317	0.000142168	7.10991	N.A.
	C_0121	5-Hydroxylysine	5-Hydroxylysine	3032849	HMDB0000450	163.108	5.77687	6.05699e-05	6.20568e-05	4.35047e-05	5.3578e-05	5.70728e-05	5.64142e-05	5.53771e-05	1.03087e-05	5.56883e-05	1.85705e-06	1.00562	0.96338
	C_0054	5-Methylcytosine	5-Methylcytosine	65040	HMDB0002894	126.066	6.28198	8.13227e-05	7.629e-05	6.68987e-05	0.000103047	0.000134419	0.000115331	7.48371e-05	7.32093e-06	0.000117599	1.58083e-05	1.5714	0.0269582	*
	A_0025	5-Oxoproline	5-Oxoproline	7405	HMDB0000267	128.035	7.72202	0.0381418	0.0365248	0.0368235	0.0287101	0.0269672	0.0300906	0.0371634	0.000860403	0.0285893	0.00156523	0.769287	0.00319245	**
	C_0126	7-Methylguanine	7-Methylguanine	11361	HMDB0000897	166.072	6.64192	0.000129746	0.000112613	0.000133746	9.35317e-05	0.00010456	0.000113283	0.000125368	1.1226e-05	0.000103792	9.89817e-06	0.827894	0.0679543
	C_0200	8-Hydroxy-2'-deoxyguanosine	8-Hydroxy-2'-deoxyguanosine	73318	HMDB0003333	284.101	17.6746	3.11565e-05	5.19227e-05	4.36073e-05	4.29273e-05	N.D.	4.86799e-05	4.22288e-05	1.04515e-05	4.58036e-05	4.06776e-06	1.08465	0.63326
	A_0056	8-Hydroxyoctanoic acid 3-Hydroxyoctanoic acid	8-Hydroxyoctanoic acid 3-Hydroxyoctanoic acid	69820 26613	HMDB0010722	159.103	6.71309	8.86565e-05	8.23234e-05	6.7067e-05	7.54586e-05	6.86724e-05	6.19729e-05	7.9349e-05	1.10978e-05	6.87013e-05	6.7429e-06	0.865812	0.242758
	C_0079	Acetanilide	Acetanilide	904	HMDB0001250	136.075	17.7007	N.D.	4.86776e-05	4.34534e-05	N.D.	N.D.	N.D.	4.60655e-05	3.69407e-06	N.A.	N.A.	<1	N.A.
	C_0017	Acetoacetamide	Acetoacetamide	80077		102.054	17.6618	N.D.	8.96692e-05	N.D.	N.D.	0.000130728	N.D.	8.96692e-05	N.A.	0.000130728	N.A.	1.45789	N.A.
	C_0078	Adenine	Adenine	190	HMDB0000034	136.062	6.16036	0.000238793	0.000129351	0.000204749	0.000125159	0.000223278	0.000325633	0.000190965	5.6008e-05	0.00022469	0.000100244	1.17661	0.644581
	C_0163	ADMA	ADMA	123831	HMDB0001539	203.149	6.17423	6.17137e-05	N.D.	1.51343e-05	9.33155e-05	8.96859e-05	8.01854e-05	3.8424e-05	3.29366e-05	8.77289e-05	6.78024e-06	2.28318	0.273693
	C_0011	Ala	Ala	602	HMDB0000161,HMDB0001310	90.0547	7.27996	0.147479	0.108073	0.0909728	0.19376	0.19288	0.189164	0.115508	0.0289775	0.191934	0.00243948	1.66165	0.0438514	*
	C_0114	Ala-Ala	Ala-Ala	5460362	HMDB0003459	161.092	7.43716	0.000563866	0.000450623	0.000519286	0.000891525	0.000973874	0.00112891	0.000511258	5.70467e-05	0.000998103	0.000120532	1.95225	0.00927313	**
	C_0162	Ala-Hyp-1	Ala-Hyp	25227058	HMDB0028688	203.103	7.79766	N.D.	N.D.	7.31063e-05	0.000362287	0.000572051	0.000802764	7.31063e-05	N.A.	0.000579034	0.000220322	7.92044	N.A.
	C_0161	Ala-Hyp-2	Ala-Hyp	25227058	HMDB0028688	203.103	7.88606	N.D.	6.92303e-05	6.53083e-05	0.000197282	0.000202454	0.000206549	6.72693e-05	2.77327e-06	0.000202095	4.64392e-06	3.00427	3.31962e-05	***
	C_0139	Alliin	Alliin	87310	HMDB0301759	178.053	12.1363	N.D.	N.D.	N.D.	0.000739225	0.000819623	0.000899101	N.A.	N.A.	0.000819316	7.99383e-05	1<	N.A.
	C_0043	allo-Threonine	allo-Threonine	99289	HMDB0004041	120.065	8.66179	0.000391362	0.00030237	0.000372355	0.000301518	0.000250107	0.000321822	0.000355362	4.68662e-05	0.000291149	3.6965e-05	0.819302	0.139748
	C_0067	Alloisoleucine	Alloisoleucine	99288	HMDB0000557	132.102	8.38985	0.00408297	0.00260371	0.00267343	0.00997037	0.00688031	0.00652175	0.00312004	0.00083465	0.00779081	0.00189605	2.49703	0.0349055	*
	C_0003	Aminoacetone	Aminoacetone	215	HMDB0002134	74.0599	5.19318	0.00215535	0.00063463	0.00118448	0.00275524	0.00245645	0.00319542	0.00132482	0.000770013	0.00280237	0.000371733	2.11528	0.0609501
	C_0135	Arg	Arg	6322	HMDB0000517,HMDB0003416	175.119	5.7533	6.16593e-05	8.57408e-05	0.000141852	0.00038667	0.000358468	0.000338428	9.64173e-05	4.11486e-05	0.000361189	2.42357e-05	3.7461	0.00173334	**
	C_0207	Arg-Glu	Arg-Glu			304.16	6.07707	1.44888e-05	N.D.	1.47239e-05	1.62194e-05	2.23113e-05	N.D.	1.46063e-05	1.66188e-07	1.92653e-05	4.30764e-06	1.31897	0.368317
	C_0138	Argininic acid	Argininic acid	160437	HMDB0003148	176.103	7.34927	N.D.	N.D.	N.D.	7.09868e-05	8.59398e-05	7.18825e-05	N.A.	N.A.	7.62697e-05	8.38652e-06	1<	N.A.
	C_0070	Asn	Asn	236	HMDB0000168,HMDB0033780	133.061	8.4805	0.000141784	7.78272e-05	0.000105068	0.000268917	0.000350701	0.000367204	0.000108226	3.2095e-05	0.000328941	5.26326e-05	3.03938	0.00630848	**
	C_0074	Asp	Asp	424	HMDB0000191,HMDB0006483	134.045	9.34233	0.000338854	0.000318084	0.00022804	0.000294003	0.000218596	0.000156163	0.000294993	5.89049e-05	0.00022292	6.9022e-05	0.755682	0.242568
	A_0081	Azelaic acid	Azelaic acid	2266	HMDB0000784	187.098	9.44171	0.000235003	0.000240237	0.000177787	0.000206141	0.000153567	0.000204317	0.000217676	3.46437e-05	0.000188008	2.98413e-05	0.863707	0.325246
	C_0019	Azetidine 2-carboxylic acid	Azetidine 2-carboxylic acid	16486		102.055	9.30599	N.D.	N.D.	N.D.	0.000367531	0.000376042	0.000361858	N.A.	N.A.	0.000368477	7.13898e-06	1<	N.A.
	C_0039	Betaine	Glycine betaine	247	HMDB0000043	118.086	9.05412	N.D.	N.D.	N.D.	0.00522848	0.00677068	0.0118174	N.A.	N.A.	0.00793885	0.00344629	1<	N.A.
	A_0005	Butyric acid Isobutyric acid	Butyric acid Isobutyric acid	264 6590	HMDB0000039 HMDB0001873	87.045	8.03055	0.303192	0.383166	0.385413	0.131236	0.119703	0.114652	0.357257	0.0468352	0.121864	0.00850046	0.341109	0.0109703	*
	A_0093	Capryloylglycine	Capryloylglycine	84290	HMDB0000832	200.129	6.42824	0.000188201	0.000334496	0.000278983	9.6677e-05	0.000102198	9.48961e-05	0.000267227	7.3853e-05	9.79235e-05	3.80698e-06	0.366444	0.0576061
	C_0168	Carboxymethyllysine	Carboxymethyllysine	123800		205.118	7.43758	0.00026837	0.000261492	0.000272058	0.000145272	0.000164938	0.000138021	0.000267307	5.36248e-06	0.00014941	1.39276e-05	0.558947	0.00177201	**
	C_0120	Carnitine	Carnitine	85	HMDB0000062	162.113	6.85574	0.000108993	0.000109937	0.000139543	N.D.	N.D.	0.000122496	0.000119491	1.7372e-05	0.000122496	N.A.	1.02515	N.A.
	A_0125	Cholic acid	Cholic acid	221493	HMDB0000619	407.281	5.82676	0.000961506	0.00102384	0.00104675	0.000728872	0.00070984	0.000648364	0.0010107	4.41148e-05	0.000695692	4.20771e-05	0.688328	0.000871106	***
	C_0025	Choline	Choline	305	HMDB0000097	104.107	5.55971	0.000307098	0.000410315	0.00052103	0.00107843	0.00103007	0.00113312	0.000412814	0.000106988	0.00108054	5.1558e-05	2.61749	0.00271761	**
	C_0064	cis-4-Hydroxyproline	cis-Hydroxyproline	440014	HMDB0006055	132.066	8.86666	0.000390926	0.000380425	0.000476345	0.000143163	0.000148301	0.000108677	0.000415899	5.26108e-05	0.00013338	2.15476e-05	0.320704	0.00520231	**
	C_0137	Citrulline	Citrulline	9750	HMDB0000904	176.102	8.89649	0.000264884	0.000202168	0.000155652	8.66115e-05	8.78679e-05	6.53426e-05	0.000207568	5.48158e-05	7.99407e-05	1.26579e-05	0.385129	0.0500079
	C_0066	Creatine	Creatine	586	HMDB0000064	132.077	7.13099	0.000158015	0.000112215	0.000200234	0.000174953	0.000173202	0.000173508	0.000156821	4.4022e-05	0.000173887	9.35345e-07	1.10882	0.571118
	C_0034	Creatinine	Creatinine	588	HMDB0000562	114.066	5.89974	0.000467619	0.000397163	0.000490813	0.000507991	0.000498616	0.00044938	0.000451865	4.87718e-05	0.000485329	3.14838e-05	1.07406	0.38336
	A_0060	Cumic acid	Cumic acid	10820		163.077	7.00411	N.D.	N.D.	5.88655e-05	N.D.	N.D.	N.D.	5.88655e-05	N.A.	N.A.	N.A.	<1	N.A.
	C_0048	Cys	Cys	594	HMDB0000574,HMDB0003417	122.027	9.10867	N.D.	N.D.	N.D.	0.00152397	0.00331188	0.00087277	N.A.	N.A.	0.00190287	0.00126293	1<	N.A.
	C_0172	Cystathionine	Cystathionine	834	HMDB0000099	223.075	7.98937	N.D.	N.D.	N.D.	0.000372126	0.000409757	0.000397629	N.A.	N.A.	0.000393171	1.92071e-05	1<	N.A.
	A_0066	Cysteic acid	Cysteic acid	72886	HMDB0002757	167.997	8.77698	6.46189e-05	7.8345e-05	9.60368e-05	4.25772e-05	4.7584e-05	4.09464e-05	7.96669e-05	1.57506e-05	4.37026e-05	3.45894e-06	0.548566	0.0525281
	C_0180	Cystine	Cystine	595	HMDB0000192	241.031	8.86594	N.D.	N.D.	N.D.	0.0255374	0.0286342	0.0246309	N.A.	N.A.	0.0262675	0.0020991	1<	N.A.
	C_0031	Cytosine	Cytosine	597	HMDB0000630	112.05	5.86995	0.000984642	0.000857067	0.000871479	0.00103225	0.00110609	0.0010249	0.000904396	6.98678e-05	0.00105441	4.4904e-05	1.16588	0.0437859	*
	C_0217	DAMGO	DAMGO	5462471		514.267	9.8976	9.5866e-05	9.28574e-05	0.000108197	0.000361368	0.000518228	0.000316875	9.89736e-05	8.12841e-06	0.000398823	0.000105773	4.02959	0.0383684	*
	A_0097	Dethiobiotin	Dethiobiotin	643	HMDB0003581	213.124	6.42267	N.D.	4.3763e-05	4.76216e-05	4.65118e-05	4.36637e-05	N.D.	4.56923e-05	2.72841e-06	4.50878e-05	2.01385e-06	0.98677	0.826287
	C_0028	Diethanolamine	Diethanolamine	8113	HMDB0004437	106.086	6.17028	8.84037e-05	9.94047e-05	0.000108916	9.21801e-05	6.56117e-05	9.28104e-05	9.8908e-05	1.0265e-05	8.35341e-05	1.55244e-05	0.844563	0.236062
	C_0014	Dimethylaminoethanol	Dimethylaminoethanol	7902	HMDB0032231	90.0911	5.60945	0.000125116	0.0001277	0.000140775	N.D.	N.D.	4.9533e-05	0.000131197	8.39448e-06	4.9533e-05	N.A.	0.377547	N.A.
	C_0158	DOPA	DOPA	6047	HMDB0000181,HMDB0000609	198.076	9.37669	N.D.	N.D.	1.57499e-05	0.000337417	0.000355879	0.000392283	1.57499e-05	N.A.	0.00036186	2.79177e-05	22.9753	N.A.
	C_0090	Ectoine	Ectoine	126041		143.081	7.56424	9.43408e-05	0.000122975	0.000124717	0.000137216	0.000133537	0.000101568	0.000114011	1.7057e-05	0.000124107	1.96057e-05	1.08856	0.538537
	C_0002	Ethanolamine	Ethanolamine	700	HMDB0000149	62.0601	5.14279	0.000927504	0.000464003	0.000677247	0.00354739	0.00413448	0.00402025	0.000689584	0.000231997	0.00390071	0.000311262	5.6566	0.000224787	***
	A_0039	Ethanolamine phosphate	Ethanolamine phosphate	1015	HMDB0000224	140.012	6.67731	0.000108735	0.00013542	0.000100005	8.5576e-05	5.96152e-05	9.10228e-05	0.00011472	1.84507e-05	7.8738e-05	1.67833e-05	0.686348	0.0674125
	A_0088	Ferulic acid	Ferulic acid	445858	HMDB0000954	193.05	6.88943	N.D.	N.D.	N.D.	N.D.	4.55563e-05	4.9523e-05	N.A.	N.A.	4.75397e-05	2.8049e-06	1<	N.A.
	C_0024	GABA	GABA	119	HMDB0000112	104.071	6.20751	0.00849149	0.00921293	0.00933375	0.00982526	0.0109129	0.00958205	0.00901272	0.000455423	0.0101067	0.000708683	1.12139	0.0992676
	C_0142	Galactosamine Mannosamine	Galactosamine Mannosamine	24154 440049		180.086	7.35072	4.32486e-05	N.D.	N.D.	4.84959e-05	8.51135e-05	9.65637e-05	4.32486e-05	N.A.	7.67244e-05	2.5108e-05	1.77403	N.A.
	C_0098	Gln	Gln	738	HMDB0000641,HMDB0003423	147.076	8.66924	0.0002925	0.000266218	0.000195309	0.00052421	0.000471402	0.000440849	0.000251342	5.0274e-05	0.00047882	4.21727e-05	1.90505	0.00425789	**
	C_0101	Glu	Glu	611	HMDB0000148,HMDB0003339	148.06	8.82693	0.00024996	0.000214694	0.000199106	0.000265079	0.000253027	0.000243627	0.000221253	2.60538e-05	0.000253911	1.0753e-05	1.1476	0.149918
	C_0197	Glu-Glu	Glu-Glu	439500		277.102	8.76717	2.15699e-05	N.D.	2.75495e-05	0.000131161	0.000130783	9.67343e-05	2.45597e-05	4.22828e-06	0.000119559	1.97679e-05	4.86811	0.0103871	*
	C_0140	Gluconolactone	1,5-Gluconolactone	7027	HMDB0000150	179.055	18.3848	N.D.	7.19631e-05	0.000111942	0.000133485	0.000120646	0.00012443	9.19528e-05	2.82697e-05	0.000126187	6.59755e-06	1.3723	0.328666
	C_0118	Glutamic acid γ-methyl ester 2-Aminoadipic acid O-Acetylhomoserine	Glutamic acid g-methyl ester 2-Aminoadipic acid O-Acetylhomoserine	68662 92136 439389	HMDB0061715 HMDB0000510	162.076	8.83803	0.000257749	0.000221013	0.000259745	0.000456467	0.000489637	0.000456886	0.000246169	2.18085e-05	0.000467663	1.90305e-05	1.89976	0.000209003	***
	A_0029	Glutaric acid Methylsuccinic acid	Glutaric acid Methylsuccinic acid	743 6950476	HMDB0000661 HMDB0001844	131.035	12.025	0.000257344	0.00033771	0.000307159	N.D.	N.D.	N.D.	0.000300738	4.05657e-05	N.A.	N.A.	<1	N.A.
	C_0005	Gly	Gly	750	HMDB0000123	76.039	6.72386	0.154699	0.12129	0.162575	0.215344	0.210519	0.215958	0.146188	0.021919	0.21394	0.00297869	1.46346	0.0312039	*
	C_0155	Gly-Asp	Gly-Asp	97363		191.066	7.94362	N.D.	N.D.	N.D.	4.37923e-05	5.51998e-05	2.63304e-05	N.A.	N.A.	4.17742e-05	1.45401e-05	1<	N.A.
	C_0071	Gly-Gly	Gly-Gly	11163	HMDB0011733	133.061	6.72435	5.86635e-05	N.D.	3.94518e-05	0.00059444	0.00056252	0.000653767	4.90576e-05	1.35847e-05	0.000603576	4.63045e-05	12.3034	0.000911657	***
	C_0152	Gly-Gly-Gly	Gly-Gly-Gly	11161	HMDB0029419	190.082	7.49018	N.D.	N.D.	N.D.	3.78452e-05	3.36598e-05	3.13349e-05	N.A.	N.A.	3.42799e-05	3.29917e-06	1<	N.A.
	C_0148	Gly-Hyp	Gly-Hyp	11862108	HMDB0011173	189.087	7.67209	7.20084e-05	7.1223e-05	7.58254e-05	6.30393e-05	8.12021e-05	9.1218e-05	7.30189e-05	2.46198e-06	7.84865e-05	1.42843e-05	1.07488	0.577303
	C_0202	Gly-Pro-Hyp	Gly-Pro-Hyp	11778669	HMDB0002171	286.141	8.2421	0.000531784	0.000480456	0.000525134	0.00064126	0.000598769	0.000664288	0.000512458	2.79133e-05	0.000634772	3.32378e-05	1.23868	0.00878572	**
	C_0015	Glycerol	Glycerol	753	HMDB0000131	93.0545	17.7254	0.00195006	0.00192387	0.00228877	0.00304832	0.00199568	0.00224787	0.00205423	0.000203534	0.00243062	0.000549605	1.18323	0.360145
	C_0189	Glycerophosphocholine	Glycerophosphocholine	439285	HMDB0000086	258.11	17.2875	4.21592e-05	3.39889e-05	3.59632e-05	N.D.	3.79017e-05	4.05477e-05	3.73704e-05	4.26309e-06	3.92247e-05	1.87101e-06	1.04962	0.556732
	A_0003	Glycolic acid	Glycolic acid	757	HMDB0000115	75.0089	9.69337	N.D.	N.D.	N.D.	N.D.	N.D.	0.0014962	N.A.	N.A.	0.0014962	N.A.	1<	N.A.
	C_0038	Guanidoacetic acid	Guanidoacetic acid	763	HMDB0000128	118.062	6.64233	N.D.	2.43103e-05	1.79559e-05	N.D.	2.35233e-05	2.02454e-05	2.11331e-05	4.49322e-06	2.18843e-05	2.3178e-06	1.03555	0.858569
	C_0154	H-Asp(Gly-OH)-OH	H-Asp(Gly-OH)-OH	99717	HMDB0011165	191.066	9.6381	9.17808e-05	N.D.	7.75183e-05	6.39584e-05	N.D.	N.D.	8.46496e-05	1.00851e-05	6.39584e-05	N.A.	0.755567	N.A.
	C_0191	H-Asp(Lys-OH)-OH	H-Asp(Lys-OH)-OH	165361		262.14	6.92989	0.000557276	0.000368298	0.0004155	0.000574328	0.000483687	0.000516315	0.000447025	9.83536e-05	0.000524776	4.59092e-05	1.17393	0.307569
	A_0026	Heptanoic acid	Heptanoic acid	8094	HMDB0000666	129.092	7.11387	0.00124388	0.0016838	0.00171874	0.00353279	0.00291101	0.00254297	0.00154881	0.000264655	0.00299559	0.000500301	1.93412	0.0208455	*
	C_0160	Hercynine	Hercynine	440727		198.124	6.80419	N.D.	N.D.	N.D.	0.000153543	0.000163726	0.000147405	N.A.	N.A.	0.000154891	8.2439e-06	1<	N.A.
	A_0016	Hexanoic acid 4-Methylpentanoic acid	Hexanoic acid 4-Methylpentanoic acid	8892 4275592	HMDB0000535 HMDB0000689	115.076	7.33712	0.0110758	0.0223357	0.0265667	0.00917279	0.00727454	0.00622164	0.0199927	0.00800681	0.00755633	0.00149562	0.377953	0.110227
	C_0110	His	His	773	HMDB0000177	156.077	5.90842	0.000220056	0.000182584	0.000129898	0.000854761	0.000848325	0.000640232	0.000177513	4.52922e-05	0.000781106	0.000122043	4.40028	0.00719015	**
	C_0201	His-Glu	His-Glu	7010583		285.12	6.09163	N.D.	N.D.	N.D.	1.56247e-05	2.42945e-05	2.5193e-05	N.A.	N.A.	2.17041e-05	5.28405e-06	1<	N.A.
	C_0032	Histamine	Histamine	774	HMDB0000870	112.087	3.8761	0.0326862	0.0346378	0.0317028	0.0383205	0.036215	0.0381103	0.0330089	0.00149386	0.0375486	0.0011597	1.13753	0.0160283	*
	C_0089	Histidinol	Histidinol	165271	HMDB0003431	142.097	4.31029	7.79456e-05	7.24185e-05	7.42863e-05	0.000101966	8.86392e-05	8.16072e-05	7.48835e-05	2.8115e-06	9.07374e-05	1.03402e-05	1.21171	0.108615
	C_0153	Homocitrulline	Homocitrulline	65072	HMDB0000679	190.119	8.98216	0.000125388	0.00013197	0.000131643	0.000113211	0.000106433	9.48008e-05	0.000129667	3.70912e-06	0.000104815	9.31126e-06	0.80834	0.0303899	*
	C_0077	Homocysteine	Homocysteine	778	HMDB0000742	136.043	8.43538	N.D.	N.D.	N.D.	1.87063e-05	2.44047e-05	N.D.	N.A.	N.A.	2.15555e-05	4.02935e-06	1<	N.A.
	C_0045	Homoserine	Homoserine	12647	HMDB0000719	120.065	8.12663	0.000776569	0.000351276	0.000374407	0.0010328	0.0010283	0.00102057	0.00050075	0.000239146	0.00102722	6.18234e-06	2.05137	0.0623155
	C_0075	Hydroxyindole	Hydroxyindole	75421		134.061	17.7445	6.30755e-05	N.D.	7.7467e-05	3.36282e-05	2.46251e-05	N.D.	7.02712e-05	1.01764e-05	2.91266e-05	6.36615e-06	0.414488	0.0558908
	C_0062	Hydroxyproline	Hydroxyproline	5810	HMDB0000725	132.065	9.66891	0.00247481	0.000961823	0.00368343	0.00297523	0.00238709	0.0025905	0.00237336	0.00136364	0.00265094	0.000298691	1.11696	0.760812
	C_0080	Hypoxanthine	Hypoxanthine	790	HMDB0000157	137.046	9.14609	0.0151938	0.017147	0.0186256	0.00029157	0.000365685	0.000545318	0.0169888	0.00172134	0.000400858	0.000130479	0.0235954	0.00341667	**
	C_0068	Ile	Ile	791	HMDB0000172	132.102	8.18625	0.0236737	0.000647042	0.000423144	0.21839	0.220036	0.20888	0.00824795	0.0133595	0.215769	0.0060221	26.1603	0.00024706	***
	C_0213	Ile-Pro-Pro	Ile-Pro-Pro	9949212		326.207	8.80672	2.96313e-05	N.D.	1.81612e-05	0.00022453	0.000309383	0.000439541	2.38962e-05	8.11063e-06	0.000324485	0.000108298	13.5789	0.0396537	*
	C_0057	Imidazole-4-acetic acid	Imidazole-4-acetic acid	96215	HMDB0002024	127.05	6.45575	2.97947e-05	8.21541e-05	0.000123947	4.28191e-05	3.44861e-05	2.90033e-05	7.8632e-05	4.7175e-05	3.54362e-05	6.95677e-06	0.450658	0.252126
	C_0016	Imidazole-4-methanol	Imidazole-4-methanol	1745		99.055	5.64623	3.9e-05	N.D.	3.85283e-05	4.95772e-05	4.30801e-05	3.94103e-05	3.87642e-05	3.33551e-07	4.40225e-05	5.14857e-06	1.13565	0.21832
	C_0111	Imidazolelactic acid	Imidazolelactic acid	793		157.061	7.11543	7.48953e-05	N.D.	6.07424e-05	9.45049e-05	0.000160917	8.59861e-05	6.78188e-05	1.00076e-05	0.000113803	4.10238e-05	1.67804	0.185365
	A_0034	Iminodiacetic acid	Iminodiacetic acid	8897	HMDB0011753	132.031	7.71955	7.49409e-05	7.92631e-05	8.98196e-05	0.000159629	0.000149782	0.000141514	8.13412e-05	7.65392e-06	0.000150308	9.06915e-06	1.84788	0.000629765	***
	C_0112	Indole-3-acetaldehyde	Indoleacetaldehyde	800	HMDB0001190	160.077	17.7403	5.79554e-05	6.14305e-05	8.02887e-05	8.4557e-05	8.94655e-05	0.000112658	6.65582e-05	1.20172e-05	9.55601e-05	1.5009e-05	1.43574	0.062123
	A_0074	Indole-3-acetic acid	IAA	802	HMDB0000197	174.056	7.07316	0.000913572	0.000244675	0.00101103	0.000517391	0.000379861	0.000301565	0.000723093	0.000417178	0.000399606	0.000109259	0.552634	0.309972
	C_0119	Indole-3-ethanol	Indole-3-ethanol	10685	HMDB0003447	162.091	17.7454	N.D.	N.D.	N.D.	4.34679e-05	N.D.	N.D.	N.A.	N.A.	4.34679e-05	N.A.	1<	N.A.
	A_0094	Indole-3-lactic acid-1 5-Methoxyindoleacetic acid-1 Cinnamoylglycine	Indolelactic acid 5-MIAA Cinnamoylglycine	676157 18986 709625	HMDB0000671 HMDB0004096 HMDB0011621	204.065	6.75692	N.D.	N.D.	N.D.	5.01653e-05	N.D.	N.D.	N.A.	N.A.	5.01653e-05	N.A.	1<	N.A.
	A_0095	Indole-3-lactic acid-2 5-Methoxyindoleacetic acid-2	Indolelactic acid 5-MIAA	676157 18986	HMDB0000671 HMDB0004096	204.066	6.82006	N.D.	N.D.	N.D.	0.000114101	9.81421e-05	9.17144e-05	N.A.	N.A.	0.000101319	1.15267e-05	1<	N.A.
	A_0083	Indole-3-propionic acid	Indole-3-propionic acid	3744	HMDB0002302	188.072	6.87461	8.39904e-05	4.28449e-05	3.39965e-05	0.00616302	0.00670502	0.00572226	5.36106e-05	2.6679e-05	0.00619677	0.000492249	115.588	0.00207967	**
	A_0080	Indoleacrylic acid	Indoleacrylic acid	5375048	HMDB0000734	186.057	6.91882	4.97721e-05	N.D.	N.D.	0.000994733	0.000801358	0.0011667	4.97721e-05	N.A.	0.000987596	0.000182773	19.8424	N.A.
	C_0007	Isopropanolamine	Isopropanolamine	4	HMDB0012136	76.0756	5.66147	0.00299924	0.00465033	0.00441983	0.000461117	0.000345632	0.000496922	0.00402313	0.000894173	0.000434557	7.90647e-05	0.108015	0.019415	*
	A_0071	Isovalerylalanine N-Acetylleucine N-Acetylisoleucine N-Hexanoylglycine	Isovalerylalanine N-Acetylleucine N-Acetylisoleucine N-Hexanoylglycine	129285 70912 7036275 99463	HMDB0000747 HMDB0011756 HMDB0061684 HMDB0000701	172.098	6.67977	0.000644633	0.000672053	0.000666834	0.000550975	0.000486249	0.000469915	0.000661173	1.456e-05	0.00050238	4.28695e-05	0.759831	0.0155628	*
	A_0082	Kynurenic acid	Kynurenic acid	3845	HMDB0000715	188.036	7.00904	0.000160911	0.000178265	0.00016231	0.000172276	0.00016695	0.000171809	0.000167162	9.64113e-06	0.000170345	2.94966e-06	1.01904	0.631679
	C_0169	Kynurenine	Kynurenine	846	HMDB0000684	209.092	8.07077	4.69525e-05	6.15444e-05	7.90061e-05	6.16336e-05	8.75374e-05	7.26787e-05	6.2501e-05	1.60482e-05	7.39499e-05	1.29986e-05	1.18318	0.393508
	A_0006	Lactic acid	Lactic acid	612	HMDB0000190,HMDB0001311	89.0242	8.57714	N.D.	N.D.	N.D.	0.216674	0.257381	0.254519	N.A.	N.A.	0.242858	0.0227211	1<	N.A.
	C_0069	Leu	Leu	857	HMDB0000687	132.102	8.2769	0.0403062	0.00747198	0.00661502	0.368554	0.36242	0.366467	0.0181311	0.019209	0.365814	0.00311887	20.1761	0.000779215	***
	C_0099	Lys	Lys	866	HMDB0000182,HMDB0003405	147.113	5.56095	0.00263675	0.00150064	0.00174085	0.00293354	0.00196317	0.0017572	0.00195941	0.000598762	0.00221797	0.000628203	1.13196	0.633104
	C_0096	Lysinamide	Lysinamide	439605		146.13	4.55283	N.D.	N.D.	1.20561e-05	1.86523e-05	2.11544e-05	2.41694e-05	1.20561e-05	N.A.	2.13254e-05	2.76252e-06	1.76884	N.A.
	C_0103	Met	Met	876	HMDB0000696	150.058	8.63945	0.0160566	0.00439311	0.00313059	0.0394131	0.0397851	0.038668	0.00786009	0.00712638	0.0392887	0.000568857	4.99851	0.0162242	*
	C_0123	Methionine sulfoxide	Methionine sulfoxide	158980	HMDB0002005	166.053	9.50884	0.000489298	0.000197443	0.000219575	0.00101382	0.000929748	0.000940217	0.000302105	0.000162491	0.000961261	4.58164e-05	3.18187	0.0142767	*
	A_0046	Mevalonic acid-1	Mevalonic acid	134965	HMDB0000227	147.067	7.07687	0.000420517	0.000155772	0.000341552	0.000509241	0.000465972	0.000617793	0.000305947	0.000135917	0.000531002	7.82148e-05	1.7356	0.0836878
	A_0045	Mevalonic acid-2 Pantoic acid	Mevalonic acid Pantoic acid	134965 439251	HMDB0000227 HMDB0240389	147.066	7.1733	6.00941e-05	N.D.	N.D.	0.000137849	0.000108551	9.06078e-05	6.00941e-05	N.A.	0.000112336	2.3847e-05	1.86933	N.A.
	A_0030	Monoethyl malonic acid	Monoethyl malonic acid	70615	HMDB0000576	131.035	7.73034	0.000105341	0.000109101	9.44494e-05	N.D.	N.D.	N.D.	0.000102964	7.60982e-06	N.A.	N.A.	<1	N.A.
	C_0179	N-(1-Deoxy-1-fructosyl)glycine	N-(1-Deoxy-1-fructosyl)glycine	131752250	HMDB0037848	238.092	10.2909	4.52095e-05	1.55427e-05	4.54029e-05	N.D.	N.D.	N.D.	3.5385e-05	1.71843e-05	N.A.	N.A.	<1	N.A.
	A_0028	N-Acetylalanine N-Acetyl-β-alanine	N-Acetylalanine N-Acetyl-b-alanine	88064 76406	HMDB0000766	130.051	7.29026	0.000305419	0.000276656	0.000302529	0.000316168	0.000297941	0.000296723	0.000294868	1.58385e-05	0.000303611	1.08917e-05	1.02965	0.480139
	A_0108	N-Acetylgalactosamine 4-sulfate	N-Acetylgalactosamine 4-sulfate	446101	HMDB0000781	300.04	6.37648	0.000155396	0.000129759	0.000204376	0.000582591	0.000593043	0.000647673	0.000163177	3.79121e-05	0.000607769	3.49505e-05	3.7246	0.000122237	***
	C_0171	N-Acetylgalactosamine N-Acetylglucosamine N-Acetylmannosamine	N-Acetylgalactosamine GlcNAc ManNAc	35717 439174 439281	HMDB0000853 HMDB0000215 HMDB0001129	222.097	17.7116	0.000155183	0.000154743	0.000159449	0.000770042	0.00120911	0.000922758	0.000156458	2.599e-06	0.000967302	0.000222896	6.18249	0.0242625	*
	A_0017	N-Acetylglycine	N-Acetylglycine	10972	HMDB0000532	116.035	7.75736	0.000472269	0.000451249	0.000591037	0.000285534	0.000211154	0.000366028	0.000504851	7.53749e-05	0.000287572	7.74569e-05	0.569617	0.0253342	*
	C_0159	N-Acetylhistidine	N-Acetylhistidine	75619		198.087	7.87571	N.D.	N.D.	N.D.	4.66577e-05	5.228e-05	3.58844e-05	N.A.	N.A.	4.49407e-05	8.33159e-06	1<	N.A.
	C_0149	N-Acetyllysine	N-Acetyllysine	92907	HMDB0000446	189.123	7.84603	0.000358626	0.000239459	0.000232709	0.00816883	0.00779661	0.00847316	0.000276931	7.083e-05	0.0081462	0.000338838	29.4159	0.000382249	***
	A_0084	N-Acetylmethionine	N-Acetylmethionine	448580	HMDB0011745	190.055	6.75622	0.000292411	0.000259977	0.000241018	0.000210638	0.000212236	0.000196017	0.000264469	2.59892e-05	0.000206297	8.93828e-06	0.780043	0.0483466	*
	C_0132	N-Acetylornithine	N-Acetylornithine	439232	HMDB0003357	175.108	7.66977	0.000228281	0.000228301	0.000246766	0.00393677	0.00391472	0.00378942	0.000234449	1.06666e-05	0.0038803	7.94774e-05	16.5507	0.000123489	***
	A_0096	N-Acetylphenylalanine Phenylpropionylglycine	N-Acetylphenylalanine Phenylpropionylglycine	74839 152323	HMDB0000512 HMDB0000860	206.082	6.64155	0.000107745	0.000104511	0.000119583	0.000104687	0.000105712	0.000104441	0.000110613	7.93477e-06	0.000104947	6.74327e-07	0.948772	0.34148
	C_0061	N-Acetylputrescine	N-Acetylputrescine	122356	HMDB0002064	131.118	6.78964	0.00359307	0.00381905	0.00464879	0.00131815	0.0011295	0.00124174	0.0040203	0.000555891	0.0012298	9.48882e-05	0.305896	0.0112046	*
	A_0057	N-Acetylthreonine	N-Acetylthreonine	152204	HMDB0062557	160.062	6.9524	0.000376118	0.000125015	0.000235462	0.000596643	0.000524641	0.000567578	0.000245532	0.000125854	0.000562954	3.62232e-05	2.29279	0.0398946	*
	A_0099	N-Acetyltyrosine	N-Acetyltyrosine	68310	HMDB0000866	222.078	6.49115	7.46581e-05	7.14592e-05	8.16181e-05	0.000107919	0.000116662	0.000106239	7.59118e-05	5.19419e-06	0.000110273	5.59611e-06	1.45265	0.00149456	**
	A_0053	N-Acetylvaline-1 Isovalerylglycine-1 N-Valerylglycine-1	N-Acetylvaline Isovalerylglycine N-Valerylglycine	66789 546304 4737557	HMDB0011757 HMDB0000678 HMDB0000927	158.082	6.83637	0.00030853	0.00035546	0.000329647	0.000119582	9.8818e-05	0.000105963	0.000331212	2.35038e-05	0.000108121	1.05487e-05	0.326439	0.000973031	***
	A_0009	N-Formylglycine	N-Formylglycine	75606	HMDB0255145	102.019	8.58648	7.77688e-05	N.D.	0.000110588	N.D.	N.D.	7.67745e-05	9.41784e-05	2.32065e-05	7.67745e-05	N.A.	0.815203	N.A.
	A_0102	N-Lactoylphenylalanine	N-Lactoylphenylalanine	11075454	HMDB0062175	236.093	6.50381	N.D.	N.D.	N.D.	0.000144875	0.000134371	0.000137364	N.A.	N.A.	0.00013887	5.41157e-06	1<	N.A.
	C_0029	N-Methylaniline Benzylamine	N-Methylaniline Benzylamine	7515 7504	HMDB0033871	108.081	5.975	5.01662e-05	5.6819e-05	4.42742e-05	4.2711e-05	4.60549e-05	N.D.	5.04198e-05	6.27622e-06	4.4383e-05	2.3645e-06	0.880269	0.23734
	C_0020	N-Methylputrescine Cadaverine	N-Methylputrescine Cadaverine	439791 273	HMDB0003661 HMDB0002322	103.123	4.02	0.142201	0.157864	0.154543	0.134042	0.130148	0.130015	0.151536	0.00825291	0.131402	0.00228776	0.867134	0.0433189	*
	A_0042	N-Propionylalanine-1 N-Butyrylglycine-1 4-Acetamidobutanoic acid	N-Propionylalanine N-Butyrylglycine 4-Acetamidobutanoic acid	321155 88412 18189	HMDB0094698 HMDB0000808 HMDB0003681	144.067	7.02811	0.000186645	0.000229067	0.000172099	0.000132509	0.000104901	0.000127681	0.000195937	2.95989e-05	0.000121697	1.47447e-05	0.621103	0.0313574	*
	A_0041	N-Propionylalanine-2 N-Butyrylglycine-2 Isobutyrylglycine	N-Propionylalanine N-Butyrylglycine Isobutyrylglycine	321155 88412 10855600	HMDB0094698 HMDB0000808 HMDB0000730	144.067	7.10645	0.000526849	0.000586057	0.000907059	6.59034e-05	4.79896e-05	6.25263e-05	0.000673321	0.000204576	5.88064e-05	9.51862e-06	0.0873378	0.0347675	*
	C_0146	N1-Acetylspermidine	N1-Acetylspermidine	496	HMDB0001276	188.176	5.11053	7.75643e-05	0.000106123	9.03953e-05	7.12571e-05	5.92213e-05	6.1703e-05	9.13608e-05	1.43037e-05	6.40605e-05	6.35479e-06	0.701181	0.0630976
	C_0184	N1-Acetylspermine	N1-Acetylspermine	916	HMDB0001186	245.234	4.50556	N.D.	2.34563e-05	1.95463e-05	1.51921e-05	1.09078e-05	N.D.	2.15013e-05	2.76479e-06	1.305e-05	3.02953e-06	0.606937	0.101317
	C_0125	N2-Methylguanine	N2-Methylguanine	135426867	HMDB0006040	166.072	6.98699	0.000142982	0.000114947	0.000148111	0.000100182	0.000108471	0.000101682	0.000135347	1.78515e-05	0.000103445	4.41718e-06	0.764297	0.0827346
	C_0151	N6,N6,N6-Trimethyllysine	Trimethyllysine	440120	HMDB0001325	189.16	5.79673	0.0006112	0.000623073	0.000691355	0.00055054	0.000557452	0.000566701	0.000641876	4.32592e-05	0.000558231	8.10864e-06	0.869686	0.0740803
	C_0136	N6,N6-Dimethyllysine	N6,N6-Dimethyllysine	193344	HMDB0341183	175.144	5.78929	0.000371753	0.000279939	0.000400007	0.000312655	0.00032299	0.000290487	0.000350566	6.27755e-05	0.000308711	1.66066e-05	0.880607	0.368054
	C_0150	N6-Acetyllysine	N6-Acetyllysine	92832	HMDB0000206	189.124	9.18211	0.000855767	0.000828885	0.000889332	0.000687647	0.000681899	0.000652573	0.000857995	3.0285e-05	0.00067404	1.88117e-05	0.785599	0.0019041	**
	C_0133	N6-Formyllysine	N6-Formyllysine	70923		175.108	8.85551	0.000339235	0.000313928	0.000361479	0.000265673	0.000275118	0.000240158	0.000338214	2.3792e-05	0.000260316	1.80848e-05	0.76968	0.0125391	*
	C_0116	N6-Methyllysine	N6-Methyllysine	164795	HMDB0002038	161.129	5.73096	5.73017e-05	4.95316e-05	6.88482e-05	9.45049e-05	9.01817e-05	9.34928e-05	5.85605e-05	9.71964e-06	9.27265e-05	2.26117e-06	1.58343	0.021327	*
	C_0147	N8-Acetylspermidine	N8-Acetylspermidine	123689	HMDB0002189	188.176	5.17629	6.02975e-05	6.3537e-05	6.51544e-05	3.87102e-05	4.88094e-05	4.46991e-05	6.29963e-05	2.47317e-06	4.40729e-05	5.07862e-06	0.699611	0.011201	*
	C_0187	Nicotinamide riboside	Nicotinamide riboside	439924	HMDB0000855	255.097	7.66148	2.1352e-05	N.D.	1.90846e-05	5.95251e-05	3.88933e-05	4.59502e-05	2.02183e-05	1.60328e-06	4.81229e-05	1.04861e-05	2.38017	0.0400704	*
	C_0051	Nicotinic acid	Nicotinic acid	938	HMDB0001488	124.039	8.08442	0.00232415	0.00252748	0.00292815	0.00218232	0.00215224	0.00215557	0.00259326	0.000307327	0.00216337	1.64881e-05	0.83423	0.135966
	C_0178	N’-Formylkynurenine	N-Formylkynurenine	910	HMDB0001200	237.087	9.75969	2.2169e-05	1.74784e-05	5.41756e-05	3.43851e-05	3.94442e-05	5.5618e-05	3.12743e-05	1.99713e-05	4.31491e-05	1.10907e-05	1.3797	0.431845
	C_0196	Nα-Succinylarginine	Na-Succinylarginine	439968	HMDB0032764	275.135	8.51901	4.41746e-05	5.18089e-05	4.31455e-05	0.000722735	0.000690659	0.000775808	4.63763e-05	4.73276e-06	0.000729734	4.30042e-05	15.735	0.00117277	**
	C_0175	Nω-(Carboxymethyl)arginine	Nw-(Carboxymethyl)arginine	21133832		233.124	6.79458	3.15377e-05	4.88484e-05	4.81732e-05	3.30334e-05	3.49819e-05	2.99132e-05	4.28531e-05	9.80521e-06	3.26428e-05	2.55686e-06	0.761738	0.207874
	A_0038	o-Hydroxybenzoic acid	o-Hydroxybenzoic acid	338	HMDB0001895	137.025	8.33316	N.D.	N.D.	4.62988e-05	N.D.	4.32582e-05	N.D.	4.62988e-05	N.A.	4.32582e-05	N.A.	0.934328	N.A.
	A_0040	Octanoic acid	Octanoic acid	379	HMDB0000482	143.107	6.93247	5.38726e-05	4.88126e-05	N.D.	0.000106935	9.67902e-05	7.52529e-05	5.13426e-05	3.57797e-06	9.29927e-05	1.61788e-05	1.81122	0.0393886	*
	C_0108	Octopamine Dopamine	Octopamine Dopamine	440266 681	HMDB0004825 HMDB0000073	154.086	6.98828	2.48925e-05	N.D.	2.1701e-05	3.53042e-05	3.41005e-05	5.00448e-05	2.32968e-05	2.25669e-06	3.98165e-05	8.87842e-06	1.7091	0.0740611
	C_0204	Ophthalmic acid-1	Ophthalmic acid	7018721	HMDB0005765	290.137	10.5247	2.96858e-05	2.33425e-05	2.41636e-05	3.20062e-05	3.36598e-05	3.66237e-05	2.57306e-05	3.4498e-06	3.40966e-05	2.33952e-06	1.32514	0.0312387	*
	C_0203	Ophthalmic acid-2	Ophthalmic acid	7018721	HMDB0005765	290.133	10.6402	N.D.	1.93002e-05	N.D.	3.20062e-05	2.29173e-05	3.19604e-05	1.93002e-05	N.A.	2.89613e-05	5.23433e-06	1.50057	N.A.
	C_0072	Ornithine	Ornithine	389	HMDB0000214,HMDB0003374	133.097	5.51752	0.000163353	0.000108514	0.000112866	0.000295301	0.000333898	0.000273427	0.000128244	3.04831e-05	0.000300875	3.06187e-05	2.34611	0.00228808	**
	C_0081	p-Aminobenzoic acid	p-Aminobenzoic acid	978	HMDB0001392	138.055	7.99131	5.52319e-05	6.41633e-05	7.40811e-05	6.53641e-05	6.15351e-05	5.52199e-05	6.44921e-05	9.42889e-06	6.07064e-05	5.12261e-06	0.941299	0.583232
	A_0049	p-Anisic acid Mandelic acid o-Hydroxyphenylacetic acid Phenoxyacetic acid 2-(Hydroxymethyl)benzoic acid	p-Anisic acid Mandelic acid 2-Hydroxyphenylacetic acid Phenoxyacetic acid 2-(Hydroxymethyl)benzoic acid	7478 11914 11970 19188 11920	HMDB0001101 HMDB0000703 HMDB0000669 HMDB0032594	151.04	7.42438	0.000140691	0.00013894	0.000192074	N.D.	N.D.	N.D.	0.000157235	3.0184e-05	N.A.	N.A.	<1	N.A.
	A_0037	p-Hydroxybenzoic acid	p-Hydroxybenzoic acid	135	HMDB0000500	137.025	7.60638	N.D.	N.D.	N.D.	0.000130121	0.000140184	0.000138471	N.A.	N.A.	0.000136258	5.38404e-06	1<	N.A.
	A_0050	p-Hydroxyphenylacetic acid 3-Hydroxyphenylacetic acid	4-Hydroxyphenylacetic acid 3-Hydroxyphenylacetic acid	127 12122	HMDB0000020 HMDB0000440	151.04	7.1613	0.00370321	0.00378917	0.00527634	0.00202656	0.00112782	0.00130005	0.00425624	0.000884475	0.00148481	0.000477008	0.348855	0.0165084	*
	A_0036	p-Toluic acid o-Toluic acid m-Toluic acid	p-Toluic acid o-Toluic acid m-Toluic acid	7470 8373 7418		135.045	7.53573	0.0337855	0.039249	0.0386064	0.00466073	0.00374792	0.00277191	0.0372136	0.0029862	0.00372685	0.000944589	0.100148	0.00120892	**
	A_0098	Pantothenic acid	Pantothenic acid	6613	HMDB0000210	218.103	6.43071	0.00013956	0.000140776	0.000149743	0.000130402	0.000101116	0.000120211	0.00014336	5.56174e-06	0.000117243	1.48666e-05	0.817823	0.0788327
	C_0102	Penicillamine	Penicillamine	5852	HMDB0014997	150.058	9.58111	4.36299e-05	N.D.	N.D.	5.31995e-05	4.39064e-05	6.43758e-05	4.36299e-05	N.A.	5.38273e-05	1.02491e-05	1.23372	N.A.
	C_0127	Phe	Phe	994	HMDB0000159	166.086	8.90394	0.0485399	0.0355617	0.0399517	0.160261	0.159657	0.159435	0.0413511	0.00660129	0.159784	0.00042785	3.86409	0.00099094	***
	C_0145	Phosphorylcholine	Phosphorylcholine	1014	HMDB0001565	184.073	16.3574	0.000477478	0.0004685	0.000352706	0.000172736	0.000256167	0.000195516	0.000432895	6.95905e-05	0.00020814	4.3124e-05	0.480809	0.0138004	*
	C_0052	Picolinic acid	Picolinic acid	1018	HMDB0002243	124.039	14.9992	3.93813e-05	N.D.	4.53003e-05	0.000116942	8.90248e-05	8.35976e-05	4.23408e-05	4.18533e-06	9.65214e-05	1.78915e-05	2.27963	0.0273774	*
	C_0060	Pipecolic acid	Pipecolic acid	439227	HMDB0000070,HMDB0000716,HMDB0005960	130.086	8.24834	0.00151169	0.00185481	0.00187552	0.000808374	0.000791803	0.000798954	0.00174734	0.000204345	0.00079971	8.31105e-06	0.457673	0.0150279	*
	C_0009	Piperidine	Piperidine	8082		86.0966	5.61879	7.22263e-05	0.000139258	0.000134977	2.66538e-05	N.D.	3.58844e-05	0.000115487	3.7526e-05	3.12691e-05	6.52699e-06	0.270759	0.0548392
	C_0037	Pro	Pro	614	HMDB0000162,HMDB0003411	116.071	8.68912	0.00299004	0.000906314	0.00360447	0.0655405	0.0700424	0.0776202	0.00250028	0.00141419	0.0710677	0.00610475	28.4239	0.00170918	**
	A_0002	Propionic acid	Propionic acid	1032	HMDB0000237	73.0294	8.71064	0.29561	0.254562	0.238077	0.393426	0.372587	0.373226	0.262749	0.0296274	0.379746	0.0118515	1.44528	0.0116632	*
	A_0027	Propionylglycine	Propionylglycine	98681	HMDB0000783	130.051	7.40004	0.000621302	0.000530053	0.000777422	0.000196305	0.000192093	0.000224237	0.000642926	0.000125094	0.000204212	1.74697e-05	0.317629	0.0242159	*
	C_0122	Pterin	Pterin	73000	HMDB0000802	164.057	8.39543	1.19288e-05	N.D.	2.33427e-05	2.30315e-05	1.82897e-05	1.29661e-05	1.76357e-05	8.07087e-06	1.80958e-05	5.03548e-06	1.02609	0.95096
	C_0010	Putrescine	Putrescine	1045	HMDB0001414	89.1074	3.8054	0.128583	0.139275	0.137411	0.136298	0.132268	0.132129	0.13509	0.00571126	0.133565	0.00236777	0.988712	0.701322
	C_0129	Pyridoxamine	Pyridoxamine	1052	HMDB0001431	169.097	4.81416	7.25531e-05	7.18492e-05	6.4077e-05	7.76367e-05	9.8335e-05	9.91797e-05	6.94931e-05	4.70365e-06	9.17171e-05	1.22013e-05	1.3198	0.0725712
	C_0130	Pyridoxine	Pyridoxine	1054	HMDB0000239	170.081	6.95098	5.65936e-05	4.62294e-05	4.6942e-05	8.33135e-05	8.12572e-05	8.33132e-05	4.99217e-05	5.78905e-06	8.2628e-05	1.18714e-06	1.65515	0.00818664	**
	C_0059	Pyroglutamine	Pyroglutamine	134508	HMDB0062558	129.066	6.29744	N.D.	N.D.	4.08882e-05	2.94111e-05	2.14849e-05	2.96857e-05	4.08882e-05	N.A.	2.68606e-05	4.65746e-06	0.656927	N.A.
	C_0188	Pyrraline	Pyrraline	122228	HMDB0033143	255.134	9.37086	0.000151588	0.000179395	0.000169504	0.000158734	0.000173147	0.000138476	0.000166829	1.40953e-05	0.000156786	1.74171e-05	0.939797	0.482626
	A_0004	Pyruvic acid	Pyruvic acid	1060	HMDB0000243	87.0088	9.80787	N.D.	N.D.	N.D.	0.000522871	N.D.	0.000661921	N.A.	N.A.	0.000592396	9.83233e-05	1<	N.A.
	A_0087	Quinic acid	Quinic acid	6508	HMDB0003072	191.056	6.82439	N.D.	0.000121496	0.00016985	0.000192089	0.000196554	0.000184674	0.000145673	3.41917e-05	0.000191106	6.00106e-06	1.31188	0.306413
	C_0214	Riboflavin	Riboflavin	493570	HMDB0000244	377.146	17.5859	5.23995e-05	5.45986e-05	4.09395e-05	5.11451e-05	4.53388e-05	4.64621e-05	4.93125e-05	7.33412e-06	4.76486e-05	3.07966e-06	0.966258	0.743741
	C_0157	S-(2-Carboxyethyl)cysteine	S-(2-Carboxyethyl)cysteine	23618202	HMDB0246645	194.048	10.2129	0.000774989	0.000708244	0.00079396	0.000640827	0.00071027	0.000836829	0.000759065	4.50223e-05	0.000729309	9.9378e-05	0.960799	0.671143
	C_0216	S-Adenosylmethionine	SAM	34755	HMDB0001185	399.142	5.75798	N.D.	N.D.	N.D.	9.19098e-06	1.51496e-05	2.55342e-05	N.A.	N.A.	1.66249e-05	8.2709e-06	1<	N.A.
	C_0117	S-Allylcysteine	S-Allylcysteine	98280	HMDB0034323	162.058	9.48827	N.D.	N.D.	N.D.	2.42209e-05	2.71592e-05	2.23496e-05	N.A.	N.A.	2.45766e-05	2.42445e-06	1<	N.A.
	C_0141	S-Carboxymethylcysteine	S-Carboxymethylcysteine	193653		180.032	10.4888	5.88269e-05	7.42404e-05	6.9669e-05	5.693e-05	6.52812e-05	5.94282e-05	6.75788e-05	7.91651e-06	6.05465e-05	4.28643e-06	0.895939	0.26681
	A_0120	S-Hexylglutathione	S-Hexylglutathione	97536		390.168	5.91613	N.D.	N.D.	4.61665e-05	0.000105951	0.000100575	0.000104994	4.61665e-05	N.A.	0.00010384	2.86775e-06	2.24926	N.A.
	C_0076	S-Methylcysteine	S-Methylcysteine	24417	HMDB0002108	136.043	9.30036	3.11565e-05	N.D.	N.D.	0.000284596	0.00023661	0.000246812	3.11565e-05	N.A.	0.000256006	2.52797e-05	8.21679	N.A.
	C_0198	Saccharopine	Saccharopine	160556	HMDB0000279	277.14	8.64441	0.00207544	0.0022123	0.0025167	0.00188783	0.00192544	0.00184006	0.00226815	0.00022587	0.00188444	4.27909e-05	0.830828	0.0938776
	C_0164	SDMA	SDMA	169148	HMDB0003334	203.15	6.27455	4.76606e-05	5.01009e-05	7.16698e-05	5.60109e-05	5.38226e-05	4.44148e-05	5.64771e-05	1.32137e-05	5.14161e-05	6.16124e-06	0.910388	0.592396
	C_0027	Ser	Ser	617	HMDB0000187,HMDB0003406	106.05	8.07819	0.000361894	0.000233254	0.000229939	0.000643639	0.000645265	0.000542304	0.000275029	7.52458e-05	0.000610402	5.89807e-05	2.21941	0.00443005	**
	C_0177	Ser-Glu	Ser-Glu			235.092	8.33893	3.80196e-05	3.3875e-05	3.21155e-05	0.000142136	0.000164277	0.000130287	3.467e-05	3.03128e-06	0.000145567	1.72528e-05	4.19863	0.00663133	**
	C_0097	Spermidine	Spermidine	1102	HMDB0001257	146.165	3.67515	0.00290795	0.00298971	0.00296027	0.00263332	0.0023455	0.00245731	0.00295264	4.14095e-05	0.00247871	0.000145102	0.839488	0.0229141	*
	C_0165	Spermine	Spermine	1103	HMDB0001256	203.223	3.63423	0.000569204	0.000609238	0.00069156	0.000749551	0.000664766	0.000662582	0.000623334	6.23839e-05	0.0006923	4.95932e-05	1.11064	0.211796
	C_0092	Stachydrine	Stachydrine	115244	HMDB0004827	144.102	9.20695	8.39372e-05	0.000119844	0.000103324	8.16375e-05	7.66297e-05	6.82429e-05	0.000102368	1.79723e-05	7.55034e-05	6.76795e-06	0.737567	0.108797
	A_0073	Suberic acid	Suberic acid	10457	HMDB0000893	173.082	9.84339	N.D.	N.D.	4.405e-05	N.D.	N.D.	N.D.	4.405e-05	N.A.	N.A.	N.A.	<1	N.A.
	A_0018	Succinic acid	Succinic acid	1110	HMDB0000254	117.019	13.7601	N.D.	N.D.	N.D.	N.D.	0.000354041	0.000408772	N.A.	N.A.	0.000381407	3.87007e-05	1<	N.A.
	C_0215	Succinyladenosine	Succinyladenosine	165243	HMDB0000912	384.115	11.7046	N.D.	N.D.	N.D.	3.23847e-05	4.04909e-05	6.40346e-05	N.A.	N.A.	4.56367e-05	1.64405e-05	1<	N.A.
	A_0091	Syringic acid	Syringic acid	10742	HMDB0002085	197.046	6.94117	0.000393935	0.000417279	0.000431769	0.000209654	0.000153567	0.000133629	0.000414327	1.9089e-05	0.000165617	3.9419e-05	0.399724	0.00261345	**
	C_0053	Taurine	Taurine	1123	HMDB0000251	126.022	17.7118	0.000601069	0.000656549	0.000643695	0.000639908	0.00067931	0.000709954	0.000633771	2.9041e-05	0.000676391	3.51139e-05	1.06725	0.183037
	A_0061	Terephthalic acid	Terephthalic acid	7489	HMDB0002428	165.02	11.8844	0.000130086	0.000135114	0.000137706	9.06347e-05	0.000109903	0.000133353	0.000134302	3.87422e-06	0.000111297	2.1393e-05	0.828704	0.200453
	C_0193	Thiamine	Thiamine	1130	HMDB0000235	265.112	5.30795	N.D.	N.D.	N.D.	2.61132e-05	N.D.	1.87099e-05	N.A.	N.A.	2.24116e-05	5.23489e-06	1<	N.A.
	C_0073	Thiaproline	Thiaproline	9934		134.027	11.2198	0.000575468	7.9649e-05	0.000444281	0.00366855	0.0038625	0.00368864	0.000366466	0.000256906	0.0037399	0.000106649	10.2053	0.000484612	***
	C_0046	Thr	Thr	6288	HMDB0000167	120.065	8.4805	0.0312105	0.000301516	0.00290153	0.0673584	0.0674949	0.0691684	0.0114712	0.0171441	0.0680072	0.0010079	5.92853	0.0289507	*
	C_0176	Thr-Asp	Thr-Asp	3280446		235.092	8.51623	N.D.	N.D.	1.98541e-05	8.29351e-05	7.75662e-05	6.1703e-05	1.98541e-05	N.A.	7.40681e-05	1.10398e-05	3.73061	N.A.
	C_0056	Thymine	Thymine	1135	HMDB0000262	127.05	17.7195	0.00106651	0.00114697	0.00112517	0.000945752	0.000910411	0.000972064	0.00111288	4.16133e-05	0.000942742	3.09363e-05	0.847117	0.0060011	**
	C_0083	Trigonelline	Trigonelline	5570	HMDB0000875	138.055	8.43084	0.00281182	0.00279905	0.00295924	0.0030108	0.0031416	0.00294821	0.0028567	8.9032e-05	0.00303354	9.86777e-05	1.0619	0.0832198
	C_0001	Trimethylamine	Trimethylamine	1146	HMDB0000906	60.0807	4.76188	0.0479715	0.052312	0.0514144	0.051393	0.0503749	0.0473675	0.050566	0.00229126	0.0497118	0.00209306	0.983108	0.658625
	C_0006	Trimethylamine N-oxide	Trimethylamine N-oxide	1145	HMDB0000925	76.0755	5.45977	N.D.	4.09347e-05	3.6271e-05	N.D.	N.D.	N.D.	3.86028e-05	3.29774e-06	N.A.	N.A.	<1	N.A.
	C_0167	Trp	Trp	1148	HMDB0000929	205.097	8.85426	0.000229534	0.000142788	0.000474191	0.018923	0.0206967	0.0205175	0.000282171	0.000171857	0.0200457	0.000976462	71.0412	0.000587302	***
	C_0115	Tryptamine	Tryptamine	1150	HMDB0000303	161.107	6.67792	0.000828478	0.0131148	0.000208904	0.000471876	0.00190274	0.000920085	0.00471738	0.00727894	0.00109823	0.000731879	0.232806	0.480253
	C_0144	Tyr	Tyr	1153	HMDB0000158	182.081	9.12125	0.000662347	0.000525661	0.000657033	0.0429138	0.0459424	0.0492282	0.000615014	7.74275e-05	0.0460281	0.00315808	74.8408	0.00159918	**
	C_0210	Tyr-Glu	Tyr-Glu			311.124	8.93726	N.D.	N.D.	N.D.	0.000157058	0.000162239	0.000239191	N.A.	N.A.	0.000186163	4.59973e-05	1<	N.A.
	C_0084	Tyramine	Tyramine	5610	HMDB0000306	138.091	6.66303	0.00221489	0.00177135	0.00187419	0.00311152	0.00320252	0.00289868	0.00195348	0.000232154	0.00307091	0.000155944	1.57202	0.00369113	**
	C_0033	Uracil	Uracil	1174	HMDB0000300	113.035	17.713	0.00188382	0.00192809	0.00151948	0.00277697	0.00274633	0.00231582	0.00177713	0.000224224	0.00261304	0.000257854	1.47037	0.0138452	*
	C_0183	Uridine	Uridine	6029	HMDB0000296	245.078	17.7366	7.08101e-05	8.80751e-05	0.000106504	0.000137162	0.000133482	0.000114023	8.84632e-05	1.78503e-05	0.000128222	1.24341e-05	1.44944	0.039815	*
	C_0086	Urocanic acid	Urocanic acid	736715	HMDB0000301	139.05	6.67808	N.D.	N.D.	N.D.	7.25006e-05	5.63567e-05	0.000206776	N.A.	N.A.	0.000111878	8.25798e-05	1<	N.A.
	C_0040	Val	Val	1182	HMDB0000883	118.086	8.03851	0.0414294	0.00297337	0.00194252	0.226242	0.220706	0.222347	0.0154484	0.0225061	0.223098	0.00284339	14.4415	0.00345716	**
	C_0212	Val-Pro-Pro	Val-Pro-Pro	9818200		312.192	8.65926	2.33673e-05	N.D.	2.48818e-05	0.000377371	0.000545387	0.000804868	2.41246e-05	1.07089e-06	0.000575875	0.000215373	23.8709	0.0472165	*
	A_0008	Valeric acid	Valeric acid	7991	HMDB0000892	101.061	7.63566	0.490911	0.622131	0.648953	0.0367366	0.026992	0.023437	0.587332	0.084573	0.0290552	0.00688565	0.0494698	0.0072601	**
	A_0065	Vanillic acid	Vanillic acid	8468	HMDB0000484	167.035	7.2651	0.000194281	0.000218356	0.000186518	0.00018141	0.000139643	0.000117859	0.000199718	1.6601e-05	0.000146304	3.22947e-05	0.732552	0.0844373
	C_0106	Xanthine	Xanthine	1188	HMDB0000292	153.041	15.7436	0.0115264	0.0145406	0.0142533	N.D.	N.D.	N.D.	0.0134401	0.00166355	N.A.	N.A.	<1	N.A.
	C_0013	β-Ala	b-Ala	239	HMDB0000056	90.0548	5.93697	0.00249159	0.00285199	0.00292554	0.00241252	0.00234886	0.0022142	0.00275637	0.000232238	0.00232519	0.000101258	0.84357	0.0674424
	C_0170	β-Ala-Lys	b-Ala-Lys	440638		218.151	5.47586	N.D.	N.D.	N.D.	0.000155328	0.000120536	0.000152068	N.A.	N.A.	0.000142644	1.92151e-05	1<	N.A.
	C_0192	γ-Glu-Asp	g-Glu-Asp	161197	HMDB0030419	263.088	10.4369	N.D.	N.D.	2.1188e-05	3.23847e-05	N.D.	1.7402e-05	2.1188e-05	N.A.	2.48933e-05	1.05944e-05	1.17488	N.A.
	C_0166	γ-Glu-Gly	g-Glu-Gly	165527	HMDB0011667	205.082	9.68008	N.D.	N.D.	N.D.	N.D.	2.46251e-05	3.44627e-05	N.A.	N.A.	2.95439e-05	6.95624e-06	1<	N.A.
	C_0085	γ-Glu-Lys_divalent	g-Glu-Lys	65254		138.582	6.89523	N.D.	N.D.	N.D.	1.53003e-05	1.98323e-05	2.24064e-05	N.A.	N.A.	1.91797e-05	3.59774e-06	1<	N.A.
	C_0190	γ-Glu-Ornitine	g-Glu-Ornitine	189156	HMDB0002248	262.139	6.77847	8.40461e-05	4.55463e-05	8.00835e-05	8.85578e-05	6.01028e-05	9.19005e-05	6.9892e-05	2.11769e-05	8.0187e-05	1.74736e-05	1.1473	0.55264
	C_0205	γ-Glu-Phe	g-Glu-Phe	111299	HMDB0000594	295.128	10.4465	N.D.	N.D.	N.D.	0.00010694	0.000152158	0.000145528	N.A.	N.A.	0.000134875	2.44188e-05	1<	N.A.
	C_0185	γ-Glu-Thr	g-Glu-Thr	53861142	HMDB0029159	249.108	10.1916	2.32039e-05	N.D.	N.D.	3.63855e-05	4.5504e-05	4.28793e-05	2.32039e-05	N.A.	4.15896e-05	4.6941e-06	1.79235	N.A.
	C_0211	γ-Glu-Tyr	g-Glu-Tyr	94340	HMDB0011741	311.124	10.613	N.D.	N.D.	N.D.	0.000178629	0.000269498	0.000221505	N.A.	N.A.	0.000223211	4.54585e-05	1<	N.A.
	C_0206	γ-Glu-Val-Gly	g-Glu-Val-Gly			304.151	10.7061	7.44595e-05	5.45417e-05	8.56755e-05	9.43427e-05	8.89147e-05	9.96915e-05	7.15589e-05	1.57683e-05	9.43163e-05	5.38849e-06	1.31802	0.117854
	Statistical significance was determined using an unpaired two-tailed t-test. Asterisks indicate levels of significance as follows: *P < 0.05, **P < 0.01, ***P < 0.001.

## Sheet: Table S7
	Table S7. Composition of bacterial species in faecal culture medium using the BLAST pipeline.
	# Constructed from biom file		Corn (−)-1	Corn (−)-2	Corn (−)-3	Corn (+)-1	Corn (+)-2	Corn (+)-3
	#OTU ID	SP	Control_2-1	Control_2-2	Control_2-3	Corn_2-1	Corn_2-2	Corn_2-3	SP	Per	SP	Per	#q2:types	categorical
	e03f7515e5aea4f7500d01d746041c4f	[Actinobacillus] rossii strain ATCC 27072 16S ribosomal RNA, partial sequence	0	0	0	0	0	0	[Actinobacillus] rossii strain ATCC 27072 16S ribosomal RNA, partial sequence	99.012	Haemophilus sputorum CCUG 13788 16S ribosomal RNA, partial sequence	97.037	d__Bacteria; p__Proteobacteria; c__Gammaproteobacteria; o__Pasteurellales; f__Pasteurellaceae; g__Actinobacillus	0.999848
	379b92928a72a3e7aaab9b5c50c17053	[Clostridium] aldenense strain RMA 9741 16S ribosomal RNA, partial sequence	0	0	0	0	0	0	[Clostridium] aldenense strain RMA 9741 16S ribosomal RNA, partial sequence	99.737	Lachnoclostridium pacaense strain Marseille-P3100 16S ribosomal RNA, partial sequence	98.421	d__Bacteria; p__Firmicutes; c__Clostridia; o__Lachnospirales; f__Lachnospiraceae; g__Lachnoclostridium; s__[Clostridium]_aldenense	0.957332
	499e37e411858283276e113be94b312f	[Clostridium] amygdalinum strain BR-10 16S ribosomal RNA, partial sequence	0	0	0	0	0	0	[Clostridium] amygdalinum strain BR-10 16S ribosomal RNA, partial sequence	97.895	[Clostridium] indolis strain 7 16S ribosomal RNA, partial sequence	97.105	d__Bacteria; p__Firmicutes; c__Clostridia; o__Lachnospirales; f__Lachnospiraceae; g__Lachnoclostridium; s__Clostridium_sp.	0.700893
	1cdca6fb4631f7d767c6a171c88eab3c	[Clostridium] amygdalinum strain BR-10 16S ribosomal RNA, partial sequence	0	0	0	0	0	0	[Clostridium] amygdalinum strain BR-10 16S ribosomal RNA, partial sequence	95.526	Lachnoclostridium pacaense strain Marseille-P3100 16S ribosomal RNA, partial sequence	95.263	d__Bacteria; p__Firmicutes; c__Clostridia; o__Lachnospirales; f__Lachnospiraceae; g__Lachnospiraceae_NK4A136_group	0.773983
	d1b0ce8056c0237ce1bdec69198bfc75	[Clostridium] amygdalinum strain BR-10 16S ribosomal RNA, partial sequence	0	0	0	0	0	0	[Clostridium] amygdalinum strain BR-10 16S ribosomal RNA, partial sequence	97.632	[Clostridium] indolis strain 7 16S ribosomal RNA, partial sequence	96.842	d__Bacteria; p__Firmicutes; c__Clostridia; o__Lachnospirales; f__Lachnospiraceae; g__Lachnoclostridium	0.867389
	10e5790abb15526073061b25858eb7bd	[Clostridium] clostridioforme strain ATCC 25537 16S ribosomal RNA, partial sequence	0	0	0	0	0	0	[Clostridium] clostridioforme strain ATCC 25537 16S ribosomal RNA, partial sequence	96.053	[Clostridium] bolteae strain JCM 12243 16S ribosomal RNA, partial sequence	96.053	d__Bacteria; p__Firmicutes; c__Clostridia; o__Lachnospirales; f__Lachnospiraceae	0.999999
	eaf50a7a88e309598c55209602829dc8	[Clostridium] hylemonae DSM 15053 strain TN-271 16S ribosomal RNA, partial sequence	0	0	0	0	0	0	[Clostridium] hylemonae DSM 15053 strain TN-271 16S ribosomal RNA, partial sequence	98.421	[Clostridium] hylemonae strain TN-272 16S ribosomal RNA, partial sequence	98.421	d__Bacteria; p__Firmicutes; c__Clostridia; o__Lachnospirales; f__Lachnospiraceae	1
	82f434e0dc00fbc13f616425b2323e7d	[Clostridium] hylemonae DSM 15053 strain TN-271 16S ribosomal RNA, partial sequence	0	0	0	0	0	0	[Clostridium] hylemonae DSM 15053 strain TN-271 16S ribosomal RNA, partial sequence	97.632	[Clostridium] hylemonae strain TN-272 16S ribosomal RNA, partial sequence	97.632	d__Bacteria; p__Firmicutes; c__Clostridia; o__Lachnospirales; f__Lachnospiraceae; g__Lachnoclostridium	0.768821
	5becba137a560e8b0377c460593216b7	[Clostridium] indolis strain 7 16S ribosomal RNA, partial sequence	0	0	0	0	0	0	[Clostridium] indolis strain 7 16S ribosomal RNA, partial sequence	96.579	[Clostridium] saccharolyticum strain WM1 16S ribosomal RNA, partial sequence	96.316	d__Bacteria; p__Firmicutes; c__Clostridia; o__Lachnospirales; f__Lachnospiraceae; g__Lachnospiraceae_NK4A136_group	0.871588
	24641a6f9fe96bd514c89c9aef04f9df	[Clostridium] lavalense strain CCRI-9842 16S ribosomal RNA, partial sequence	0	0	0	0	0	0	[Clostridium] lavalense strain CCRI-9842 16S ribosomal RNA, partial sequence	97.368	Anaerosporobacter mobilis strain IMSNU 40011 16S ribosomal RNA, partial sequence	97.105	d__Bacteria; p__Firmicutes; c__Clostridia; o__Lachnospirales; f__Lachnospiraceae; g__Lachnospiraceae_UCG-007; s__uncultured_bacterium	0.990654
	13b18d4d21488fc454ae034c62a78453	[Clostridium] lavalense strain CCRI-9842 16S ribosomal RNA, partial sequence	0	0	0	0	0	0	[Clostridium] lavalense strain CCRI-9842 16S ribosomal RNA, partial sequence	96.053	[Clostridium] asparagiforme strain N6 16S ribosomal RNA, partial sequence	95.789	d__Bacteria; p__Firmicutes; c__Clostridia; o__Lachnospirales; f__Lachnospiraceae	1
	6178f86112068ffce00d43fe83c0fca8	[Clostridium] lavalense strain CCRI-9842 16S ribosomal RNA, partial sequence	0	0	0	0	0	0	[Clostridium] lavalense strain CCRI-9842 16S ribosomal RNA, partial sequence	96.316	[Clostridium] asparagiforme strain N6 16S ribosomal RNA, partial sequence	96.053	d__Bacteria; p__Firmicutes; c__Clostridia; o__Lachnospirales; f__Lachnospiraceae; g__Lachnospiraceae_AC2044_group; s__uncultured_bacterium	0.81356
	473185f76e34c80f4c77fa76e65e0abc	[Clostridium] leptum strain DSM 753 16S ribosomal RNA, partial sequence	0	0	0	0	0	0	[Clostridium] leptum strain DSM 753 16S ribosomal RNA, partial sequence	92.428	Ruminococcus bromii strain ATCC 27255 16S ribosomal RNA, partial sequence	91.927	d__Bacteria; p__Firmicutes; c__Clostridia; o__Oscillospirales; f__Ruminococcaceae; g__CAG-352; s__uncultured_organism	0.798957
	dba8d5f8e31b996d08bff8e40027d70d	[Clostridium] leptum strain DSM 753 16S ribosomal RNA, partial sequence	0	0	0	0	0	0	[Clostridium] leptum strain DSM 753 16S ribosomal RNA, partial sequence	93.701	Neglecta timonensis strain SN17 16S ribosomal RNA, partial sequence	93.404	d__Bacteria; p__Firmicutes; c__Clostridia; o__Oscillospirales; f__Ruminococcaceae; g__uncultured	0.744714
	59c02dc377437bbd854d490260d9c4ab	[Clostridium] leptum strain DSM 753 16S ribosomal RNA, partial sequence	0	0	0	0	0	0	[Clostridium] leptum strain DSM 753 16S ribosomal RNA, partial sequence	93.947	Neglecta timonensis strain SN17 16S ribosomal RNA, partial sequence	93.668	d__Bacteria; p__Firmicutes; c__Clostridia; o__Oscillospirales; f__Ruminococcaceae	0.999982
	c74f7462d327dcd74b3b8c05ee32f019	[Clostridium] leptum strain DSM 753 16S ribosomal RNA, partial sequence	0	0	0	0	0	0	[Clostridium] leptum strain DSM 753 16S ribosomal RNA, partial sequence	92.689	Caproiciproducens galactitolivorans strain BS-1 16S ribosomal RNA, partial sequence	91.667	d__Bacteria; p__Firmicutes; c__Clostridia; o__Oscillospirales; f__Ruminococcaceae; g__Incertae_Sedis; s__uncultured_bacterium	0.931593
	f4b65a6d2fb2fa19071acf3d1bab8206	[Clostridium] leptum strain DSM 753 16S ribosomal RNA, partial sequence	0	0	0	0	0	0	[Clostridium] leptum strain DSM 753 16S ribosomal RNA, partial sequence	100	Acutalibacter muris strain KB18 16S ribosomal RNA, partial sequence	93.931	d__Bacteria; p__Firmicutes; c__Clostridia; o__Oscillospirales; f__Ruminococcaceae; g__Incertae_Sedis; s__[Clostridium]_leptum	0.98671
	7d1737328e609af1fc3dcb0b745bcd45	[Clostridium] leptum strain DSM 753 16S ribosomal RNA, partial sequence	0	0	0	0	0	0	[Clostridium] leptum strain DSM 753 16S ribosomal RNA, partial sequence	91.842	Ethanoligenens harbinense YUAN-3 16S ribosomal RNA, partial sequence	90.576	d__Bacteria; p__Firmicutes; c__Clostridia; o__Oscillospirales; f__Ruminococcaceae; g__uncultured; s__uncultured_Clostridium	0.998509
	62b6819c62792f19782819f502ab1816	[Clostridium] leptum strain DSM 753 16S ribosomal RNA, partial sequence	0	0	0	0	0	0	[Clostridium] leptum strain DSM 753 16S ribosomal RNA, partial sequence	95.263	Neglecta timonensis strain SN17 16S ribosomal RNA, partial sequence	94.195	d__Bacteria; p__Firmicutes; c__Clostridia; o__Oscillospirales; f__Ruminococcaceae	0.999916
	40d8c259b13efe9f7c71d0a07193b4e9	[Clostridium] leptum strain DSM 753 16S ribosomal RNA, partial sequence	0	0	0	0	0	0	[Clostridium] leptum strain DSM 753 16S ribosomal RNA, partial sequence	89.211	Neglecta timonensis strain SN17 16S ribosomal RNA, partial sequence	88.918	d__Bacteria; p__Firmicutes; c__Clostridia; o__Oscillospirales; f__Ruminococcaceae	0.871863
	db72fb959a6b9a6e094c2f65d1a30408	[Clostridium] methylpentosum strain R2 16S ribosomal RNA, partial sequence	0	0	0	0	0	0	[Clostridium] methylpentosum strain R2 16S ribosomal RNA, partial sequence	91.579	Ruminococcus albus 7 = DSM 20455 16S ribosomal RNA, partial sequence	90.263	d__Bacteria; p__Firmicutes; c__Clostridia; o__Oscillospirales; f__[Clostridium]_methylpentosum_group; g__[Clostridium]_methylpentosum_group; s__uncultured_bacterium	1
	7b4937ade4cf637cd302aaa4affa83b3	[Clostridium] polysaccharolyticum strain DSM 1801 16S ribosomal RNA, partial sequence	0	0	0	0	0	0	[Clostridium] polysaccharolyticum strain DSM 1801 16S ribosomal RNA, partial sequence	95.789	Acetitomaculum ruminis strain 139B 16S ribosomal RNA, partial sequence	95	d__Bacteria; p__Firmicutes; c__Clostridia; o__Lachnospirales; f__Lachnospiraceae; g__Lachnospiraceae_NK4B4_group; s__uncultured_bacterium	0.99294
	dab30c55bd55bdb0d3186babaaeb923d	[Clostridium] polysaccharolyticum strain DSM 1801 16S ribosomal RNA, partial sequence	0	0	0	0	0	0	[Clostridium] polysaccharolyticum strain DSM 1801 16S ribosomal RNA, partial sequence	94.751	Anaerosporobacter mobilis strain IMSNU 40011 16S ribosomal RNA, partial sequence	93.438	d__Bacteria; p__Firmicutes; c__Clostridia; o__Lachnospirales; f__Lachnospiraceae; g__Lachnospiraceae_FCS020_group; s__metagenome	0.995503
	2759dcc5536a71162163a5ebae92793e	[Clostridium] polysaccharolyticum strain DSM 1801 16S ribosomal RNA, partial sequence	0	0	0	0	0	0	[Clostridium] polysaccharolyticum strain DSM 1801 16S ribosomal RNA, partial sequence	96.579	Acetitomaculum ruminis strain 139B 16S ribosomal RNA, partial sequence	95.526	d__Bacteria; p__Firmicutes; c__Clostridia; o__Lachnospirales; f__Lachnospiraceae; g__Lachnospiraceae_NK4B4_group; s__uncultured_bacterium	0.999231
	b4d0c461a707601130482b21261d9d4f	[Clostridium] polysaccharolyticum strain DSM 1801 16S ribosomal RNA, partial sequence	0	0	0	0	0	0	[Clostridium] polysaccharolyticum strain DSM 1801 16S ribosomal RNA, partial sequence	94.751	Anaerosporobacter mobilis strain IMSNU 40011 16S ribosomal RNA, partial sequence	93.438	d__Bacteria; p__Firmicutes; c__Clostridia; o__Lachnospirales; f__Lachnospiraceae; g__Lachnospiraceae_FCS020_group; s__uncultured_prokaryote	0.999525
	d16fb7f9807b4ca813a3629b9727f810	[Clostridium] populeti strain 743A 16S ribosomal RNA, partial sequence	0	0	0	0	0	0	[Clostridium] populeti strain 743A 16S ribosomal RNA, partial sequence	94.211	Herbinix luporum strain SD1D 16S ribosomal RNA, partial sequence	93.947	d__Bacteria; p__Firmicutes; c__Clostridia; o__Lachnospirales; f__Lachnospiraceae; g__Lachnospiraceae_ND3007_group; s__uncultured_bacterium	0.878848
	88786c126f39d32ac32e49065029de16	[Clostridium] scindens strain ATCC 35704 16S ribosomal RNA, partial sequence	0	0	0	0	0	0	[Clostridium] scindens strain ATCC 35704 16S ribosomal RNA, partial sequence	92.388	[Clostridium] scindens strain DSM 5676 16S ribosomal RNA, partial sequence	92.388	d__Bacteria; p__Firmicutes; c__Clostridia; o__Lachnospirales; f__Lachnospiraceae; g__Acetitomaculum; s__uncultured_bacterium	0.949573
	0e7d13d14c506388a015d29053f9be74	[Clostridium] viride strain T2-7 16S ribosomal RNA, partial sequence	0	0	0	0	0	0	[Clostridium] viride strain T2-7 16S ribosomal RNA, partial sequence	90.601	Papillibacter cinnamivorans strain CIN1 16S ribosomal RNA, partial sequence	90.026	d__Bacteria; p__Firmicutes; c__Clostridia; o__Oscillospirales; f__Butyricicoccaceae; g__UCG-009; s__uncultured_bacterium	0.999965
	87c66ec661b928d30d4ad0d21c8c17b4	[Clostridium] viride strain T2-7 16S ribosomal RNA, partial sequence	0	0	0	0	0	0	[Clostridium] viride strain T2-7 16S ribosomal RNA, partial sequence	90.862	Papillibacter cinnamivorans strain CIN1 16S ribosomal RNA, partial sequence	90.289	d__Bacteria; p__Firmicutes; c__Clostridia; o__Oscillospirales; f__Butyricicoccaceae; g__UCG-009; s__uncultured_bacterium	0.999972
	3bd717a187b9659b03449356d130f5d6	[Clostridium] xylanolyticum strain DSM 6555 16S ribosomal RNA, partial sequence	0	0	0	0	0	0	[Clostridium] xylanolyticum strain DSM 6555 16S ribosomal RNA, partial sequence	97.638	Bacteroides xylanolyticus strain X5-1 16S ribosomal RNA, partial sequence	97.368	d__Bacteria; p__Firmicutes; c__Clostridia; o__Lachnospirales; f__Lachnospiraceae; g__Lachnospiraceae_NK4A136_group	0.990549
	2ba4c222bb9f9c4c0ca02085d5afe09c	[Clostridium] xylanolyticum strain DSM 6555 16S ribosomal RNA, partial sequence	0	0	0	0	0	0	[Clostridium] xylanolyticum strain DSM 6555 16S ribosomal RNA, partial sequence	97.113	[Clostridium] celerecrescens 18A 16S ribosomal RNA, partial sequence	97.105	d__Bacteria; p__Firmicutes; c__Clostridia; o__Lachnospirales; f__Lachnospiraceae	1
	424645adee0cb8078591f9f1128b0445	[Clostridium] xylanolyticum strain DSM 6555 16S ribosomal RNA, partial sequence	0	0	0	0	0	0	[Clostridium] xylanolyticum strain DSM 6555 16S ribosomal RNA, partial sequence	96.316	[Clostridium] celerecrescens 18A 16S ribosomal RNA, partial sequence	96.316	d__Bacteria; p__Firmicutes; c__Clostridia; o__Lachnospirales; f__Lachnospiraceae; g__Lachnospiraceae_NK4A136_group	0.840822
	82156b278a76148412bac06a08639941	[Eubacterium] cellulosolvens strain 6 16S ribosomal RNA, partial sequence	0.00593123	0.00797448	0.00907585	0.01112	0.0130988	0.00757798	[Eubacterium] cellulosolvens strain 6 16S ribosomal RNA, partial sequence	95.789	Marvinbryantia formatexigens strain I-52 16S ribosomal RNA, partial sequence	94.474	d__Bacteria; p__Firmicutes; c__Clostridia; o__Lachnospirales; f__Lachnospiraceae; g__Syntrophococcus; s__uncultured_bacterium	0.999951
	912a7c46f8679889cb6efae41dc0cf40	[Eubacterium] cellulosolvens strain 6 16S ribosomal RNA, partial sequence	0.000429799	0.000625027	0.00058993	0.000146591	0	0	[Eubacterium] cellulosolvens strain 6 16S ribosomal RNA, partial sequence	94.737	Kineothrix alysoides strain KNHs209 16S ribosomal RNA, partial sequence	94.211	d__Bacteria; p__Firmicutes; c__Clostridia; o__Lachnospirales; f__Lachnospiraceae; g__Syntrophococcus; s__uncultured_bacterium	0.999699
	a5209c44c4224351673685b01eeaffa1	[Eubacterium] cellulosolvens strain 6 16S ribosomal RNA, partial sequence	0	0	0	0	0	0	[Eubacterium] cellulosolvens strain 6 16S ribosomal RNA, partial sequence	94.737	Marvinbryantia formatexigens strain I-52 16S ribosomal RNA, partial sequence	94.488	d__Bacteria; p__Firmicutes; c__Clostridia; o__Lachnospirales; f__Lachnospiraceae; g__Syntrophococcus; s__uncultured_bacterium	0.999676
	bb6254cc7927acd93e9904b0cfe4550e	[Eubacterium] cellulosolvens strain 6 16S ribosomal RNA, partial sequence	0	0	0	0	0	0	[Eubacterium] cellulosolvens strain 6 16S ribosomal RNA, partial sequence	96.579	Marvinbryantia formatexigens strain I-52 16S ribosomal RNA, partial sequence	95.263	d__Bacteria; p__Firmicutes; c__Clostridia; o__Lachnospirales; f__Lachnospiraceae; g__Syntrophococcus; s__uncultured_bacterium	0.999608
	31b1aca95e29d085aaea9bb5240a4174	[Eubacterium] cellulosolvens strain 6 16S ribosomal RNA, partial sequence	0	0	0	0	0	0	[Eubacterium] cellulosolvens strain 6 16S ribosomal RNA, partial sequence	94.474	Marvinbryantia formatexigens strain I-52 16S ribosomal RNA, partial sequence	93.701	d__Bacteria; p__Firmicutes; c__Clostridia; o__Lachnospirales; f__Lachnospiraceae; g__Syntrophococcus; s__uncultured_bacterium	0.999528
	2435938f0dc30c56d4ddff52e1791043	[Eubacterium] cellulosolvens strain 6 16S ribosomal RNA, partial sequence	0	0	4.53793e-05	0	0	0	[Eubacterium] cellulosolvens strain 6 16S ribosomal RNA, partial sequence	95	Marvinbryantia formatexigens strain I-52 16S ribosomal RNA, partial sequence	94.583	d__Bacteria; p__Firmicutes; c__Clostridia; o__Lachnospirales; f__Lachnospiraceae; g__Syntrophococcus; s__uncultured_bacterium	0.999774
	50eff58701975cbb08092dbedcc1fed5	[Eubacterium] cellulosolvens strain 6 16S ribosomal RNA, partial sequence	0	0	0	0	0	0	[Eubacterium] cellulosolvens strain 6 16S ribosomal RNA, partial sequence	95.833	Marvinbryantia formatexigens strain I-52 16S ribosomal RNA, partial sequence	95.417	d__Bacteria; p__Firmicutes; c__Clostridia; o__Lachnospirales; f__Lachnospiraceae; g__Syntrophococcus; s__uncultured_bacterium	0.999466
	f0a6f6ff80be52b0049ede7cf1d0b1ae	[Eubacterium] eligens ATCC 27750 16S ribosomal RNA, partial sequence	0	0.000431053	0.000453793	0.000460714	0.000679656	0.000361676	[Eubacterium] eligens ATCC 27750 16S ribosomal RNA, partial sequence	93.421	Lactobacillus rogosae strain ATCC 27753 16S ribosomal RNA, partial sequence	92.895	d__Bacteria; p__Firmicutes; c__Clostridia; o__Lachnospirales; f__Lachnospiraceae; g__Lachnospira; s__uncultured_bacterium	0.999208
	aa0406846d6dd19689923c1ae3d157cd	[Eubacterium] eligens ATCC 27750 16S ribosomal RNA, partial sequence	0	0	0	0	0	0	[Eubacterium] eligens ATCC 27750 16S ribosomal RNA, partial sequence	100	Lactobacillus rogosae strain ATCC 27753 16S ribosomal RNA, partial sequence	96.579	d__Bacteria; p__Firmicutes; c__Clostridia; o__Lachnospirales; f__Lachnospiraceae; g__[Eubacterium]_eligens_group	0.999923
	98a2c76d309d9f3d72d076f7296875fb	[Eubacterium] eligens ATCC 27750 16S ribosomal RNA, partial sequence	0	0	0	0	0	0	[Eubacterium] eligens ATCC 27750 16S ribosomal RNA, partial sequence	94.737	Eisenbergiella tayi strain B086562 16S ribosomal RNA, partial sequence	93.947	d__Bacteria; p__Firmicutes; c__Clostridia; o__Lachnospirales; f__Lachnospiraceae; g__Lachnospiraceae_ND3007_group	1
	6a0badddf6a21cf775e2471fe230aa99	[Eubacterium] eligens ATCC 27750 16S ribosomal RNA, partial sequence	0	0	0	0	0	0	[Eubacterium] eligens ATCC 27750 16S ribosomal RNA, partial sequence	94.488	Lactobacillus rogosae strain ATCC 27753 16S ribosomal RNA, partial sequence	93.979	d__Bacteria; p__Firmicutes; c__Clostridia; o__Lachnospirales; f__Lachnospiraceae; g__Lachnospiraceae_ND3007_group	1
	45c0e8a79de2b2d50c8b702bfe7aaef9	[Eubacterium] eligens ATCC 27750 16S ribosomal RNA, partial sequence	0	0	0	0	0	0	[Eubacterium] eligens ATCC 27750 16S ribosomal RNA, partial sequence	98.684	Lactobacillus rogosae strain ATCC 27753 16S ribosomal RNA, partial sequence	97.105	d__Bacteria; p__Firmicutes; c__Clostridia; o__Lachnospirales; f__Lachnospiraceae; g__[Eubacterium]_eligens_group; s__uncultured_bacterium	0.981668
	52d2a619afd52133bbfb57ccf2027b00	[Eubacterium] eligens ATCC 27750 16S ribosomal RNA, partial sequence	0	0	0	0	0	0	[Eubacterium] eligens ATCC 27750 16S ribosomal RNA, partial sequence	99.737	Lactobacillus rogosae strain ATCC 27753 16S ribosomal RNA, partial sequence	96.842	d__Bacteria; p__Firmicutes; c__Clostridia; o__Lachnospirales; f__Lachnospiraceae; g__[Eubacterium]_eligens_group	0.99992
	cd52df7eeb476c769431580f8a5c98f4	[Eubacterium] eligens ATCC 27750 16S ribosomal RNA, partial sequence	0	0	0	0	0	0	[Eubacterium] eligens ATCC 27750 16S ribosomal RNA, partial sequence	94.474	Lachnospira multipara ATCC 19207 strain D32 16S ribosomal RNA, partial sequence	93.947	d__Bacteria; p__Firmicutes; c__Clostridia; o__Lachnospirales; f__Lachnospiraceae; g__Lachnospiraceae_ND3007_group; s__metagenome	0.830548
	d58e5a828455764cadfd8fb2ee06e8ec	[Eubacterium] eligens ATCC 27750 16S ribosomal RNA, partial sequence	0	0	0	0	0	0	[Eubacterium] eligens ATCC 27750 16S ribosomal RNA, partial sequence	99.474	Lactobacillus rogosae strain ATCC 27753 16S ribosomal RNA, partial sequence	97.105	d__Bacteria; p__Firmicutes; c__Clostridia; o__Lachnospirales; f__Lachnospiraceae; g__[Eubacterium]_eligens_group	0.998468
	0f94cb26b27eda4b0a3f5dbc6afb3eaf	[Eubacterium] hallii strain ATCC 27751 16S ribosomal RNA, partial sequence	0	0	0	0	0	0	[Eubacterium] hallii strain ATCC 27751 16S ribosomal RNA, partial sequence	97.632	[Clostridium] polysaccharolyticum strain DSM 1801 16S ribosomal RNA, partial sequence	94.474	d__Bacteria; p__Firmicutes; c__Clostridia; o__Lachnospirales; f__Lachnospiraceae; g__[Eubacterium]_hallii_group; s__uncultured_bacterium	0.972059
	c37cbbfa80a50c77abec583b79d1133d	[Eubacterium] hallii strain ATCC 27751 16S ribosomal RNA, partial sequence	0	0	0	0	0	0	[Eubacterium] hallii strain ATCC 27751 16S ribosomal RNA, partial sequence	96.335	Eubacterium ruminantium strain GA195 16S ribosomal RNA, partial sequence	93.995	d__Bacteria; p__Firmicutes; c__Clostridia; o__Lachnospirales; f__Lachnospiraceae; g__[Eubacterium]_hallii_group	0.999878
	977251a385daa088d9cd2ddc2af78059	[Eubacterium] hallii strain ATCC 27751 16S ribosomal RNA, partial sequence	0	0	0	0	0	0	[Eubacterium] hallii strain ATCC 27751 16S ribosomal RNA, partial sequence	98.947	Eubacterium ruminantium strain GA195 16S ribosomal RNA, partial sequence	94.751	d__Bacteria; p__Firmicutes; c__Clostridia; o__Lachnospirales; f__Lachnospiraceae; g__[Eubacterium]_hallii_group	1
	31c57570bfacac01eabad2e956048ad1	[Eubacterium] hallii strain ATCC 27751 16S ribosomal RNA, partial sequence	0	0	0	0	0	0	[Eubacterium] hallii strain ATCC 27751 16S ribosomal RNA, partial sequence	98.947	Eubacterium ruminantium strain GA195 16S ribosomal RNA, partial sequence	95.013	d__Bacteria; p__Firmicutes; c__Clostridia; o__Lachnospirales; f__Lachnospiraceae; g__[Eubacterium]_hallii_group	1
	e4b538fc4bd94a692ea383c901741622	[Eubacterium] hallii strain ATCC 27751 16S ribosomal RNA, partial sequence	0	0	0	0	0	0	[Eubacterium] hallii strain ATCC 27751 16S ribosomal RNA, partial sequence	94.737	Herbinix luporum strain SD1D 16S ribosomal RNA, partial sequence	94.737	d__Bacteria; p__Firmicutes; c__Clostridia; o__Lachnospirales; f__Lachnospiraceae; g__Lachnospiraceae_UCG-001; s__uncultured_bacterium	0.856533
	82e8f474af4ea1b132c5ba2b9db33d73	[Eubacterium] hallii strain ATCC 27751 16S ribosomal RNA, partial sequence	0	0	0	0	0	0	[Eubacterium] hallii strain ATCC 27751 16S ribosomal RNA, partial sequence	97.632	Eubacterium ruminantium strain GA195 16S ribosomal RNA, partial sequence	94.474	d__Bacteria; p__Firmicutes; c__Clostridia; o__Lachnospirales; f__Lachnospiraceae; g__[Eubacterium]_hallii_group; s__uncultured_bacterium	0.946639
	f478e76e139806e2eb3d4cc3037803a5	[Eubacterium] minutum strain SC 87K 16S ribosomal RNA, partial sequence	0	0	0	0	0	0	[Eubacterium] minutum strain SC 87K 16S ribosomal RNA, partial sequence	94.488	Eubacterium minutum ATCC 700079 16S ribosomal RNA, partial sequence	93.963	d__Bacteria; p__Firmicutes; c__Clostridia; o__Peptostreptococcales-Tissierellales; f__Anaerovoracaceae; g__[Eubacterium]_nodatum_group; s__Eubacterium_sp.	0.999822
	69b116bc6701673d9644cfe4d8c9d14a	[Eubacterium] rectale ATCC 33656 16S ribosomal RNA, partial sequence	0	0	0	0	0	0	[Eubacterium] rectale ATCC 33656 16S ribosomal RNA, partial sequence	100	Roseburia faecis strain M72/1 16S ribosomal RNA, partial sequence	98.688	d__Bacteria; p__Firmicutes; c__Clostridia; o__Lachnospirales; f__Lachnospiraceae; g__Agathobacter	0.993346
	65d2efecabb390aa5b98798a064fc698	[Eubacterium] rectale ATCC 33656 16S ribosomal RNA, partial sequence	0	0	0	0	0	0	[Eubacterium] rectale ATCC 33656 16S ribosomal RNA, partial sequence	99.211	Agathobacter ruminis strain JK623 16S ribosomal RNA, partial sequence	98.953	d__Bacteria; p__Firmicutes; c__Clostridia; o__Lachnospirales; f__Lachnospiraceae	1
	ec2ddf7f8a19a6303cc58b435a8079bf	[Eubacterium] siraeum strain ATCC 29066 16S ribosomal RNA, partial sequence	0	0	0	0	0	0	[Eubacterium] siraeum strain ATCC 29066 16S ribosomal RNA, partial sequence	97.895	Paludicola psychrotolerans strain NC1253 16S ribosomal RNA, partial sequence	88.714	d__Bacteria; p__Firmicutes; c__Clostridia; o__Oscillospirales; f__Ruminococcaceae; g__[Eubacterium]_siraeum_group; s__[Eubacterium]_siraeum	0.793308
	e9f949ccf06328b35a55f4dd862b1337	[Eubacterium] siraeum strain ATCC 29066 16S ribosomal RNA, partial sequence	0	0	0	0	0	0	[Eubacterium] siraeum strain ATCC 29066 16S ribosomal RNA, partial sequence	91.384	Ruminococcus champanellensis 18P13 = JCM 17042 16S ribosomal RNA, partial sequence	91.053	d__Bacteria; p__Firmicutes; c__Clostridia; o__Oscillospirales; f__Ruminococcaceae; g__[Eubacterium]_siraeum_group; s__uncultured_bacterium	0.999721
	1a468c9077d34ee2f502113e3e00b1f2	[Ruminococcus] gnavus ATCC 29149 16S ribosomal RNA, partial sequence	0	0	0	0	0	0	[Ruminococcus] gnavus ATCC 29149 16S ribosomal RNA, partial sequence	94.211	[Ruminococcus] gnavus ATCC 29149 16S ribosomal RNA, partial sequence	94.211	d__Bacteria; p__Firmicutes; c__Clostridia; o__Lachnospirales; f__Lachnospiraceae; g__Lachnospiraceae_XPB1014_group; s__uncultured_bacterium	0.999723
	adb92051e21d646acb7823c1f5aacca5	Absiella dolichum DSM 3991 strain ATCC 29143 16S ribosomal RNA, partial sequence	0	0	0	0	0	0	Absiella dolichum DSM 3991 strain ATCC 29143 16S ribosomal RNA, partial sequence	88.049	Absiella dolichum strain JCM 10413 16S ribosomal RNA, partial sequence	88.049	d__Bacteria; p__Firmicutes; c__Clostridia; o__Peptostreptococcales-Tissierellales; f__Peptostreptococcaceae	0.96627
	4b9b20f428b56ac0f2face5fc7031c12	Abyssivirga alkaniphila strain L81 16S ribosomal RNA, partial sequence	0	0	0	0	0	0	Abyssivirga alkaniphila strain L81 16S ribosomal RNA, partial sequence	88.684	Vallitalea guaymasensis strain Ra1766G1 16S ribosomal RNA, partial sequence	88.684	d__Bacteria; p__Firmicutes; c__Clostridia; o__Clostridia_UCG-014; f__Clostridia_UCG-014; g__Clostridia_UCG-014	1
	595a54324224da9704abdb59b2b73d22	Abyssivirga alkaniphila strain L81 16S ribosomal RNA, partial sequence	0	0	0	0	0	0	Abyssivirga alkaniphila strain L81 16S ribosomal RNA, partial sequence	89.791	Vallitalea guaymasensis strain Ra1766G1 16S ribosomal RNA, partial sequence	89.791	d__Bacteria; p__Firmicutes; c__Clostridia; o__uncultured; f__uncultured; g__uncultured; s__uncultured_bacterium	0.9999
	fcef9dc530dd48259dfe898b7ede3b15	Abyssivirga alkaniphila strain L81 16S ribosomal RNA, partial sequence	0	0	0	0	0	0	Abyssivirga alkaniphila strain L81 16S ribosomal RNA, partial sequence	90.11	Vallitalea guaymasensis strain Ra1766G1 16S ribosomal RNA, partial sequence	90.11	d__Bacteria; p__Firmicutes; c__Clostridia; o__Clostridia_UCG-014; f__Clostridia_UCG-014; g__Clostridia_UCG-014	0.990377
	ed6b928be6129ae5ad696d872a200d44	Acetanaerobacterium elongatum strain Z7 16S ribosomal RNA, partial sequence	0	0	0	0	0	0	Acetanaerobacterium elongatum strain Z7 16S ribosomal RNA, partial sequence	91.2	Harryflintia acetispora strain V20-281a 16S ribosomal RNA, partial sequence	90.365	d__Bacteria; p__Firmicutes; c__Clostridia; o__Oscillospirales; f__Ruminococcaceae; g__uncultured; s__gut_metagenome	0.995495
	f71764cdf148732ce8cad49dd99b78ee	Acetanaerobacterium elongatum strain Z7 16S ribosomal RNA, partial sequence	0	0	0	0	0	0	Acetanaerobacterium elongatum strain Z7 16S ribosomal RNA, partial sequence	93.548	Harryflintia acetispora strain V20-281a 16S ribosomal RNA, partial sequence	92.651	d__Bacteria; p__Firmicutes; c__Clostridia; o__Oscillospirales; f__Ruminococcaceae; g__Candidatus_Soleaferrea; s__uncultured_bacterium	0.97424
	3591903d0ecd9912bd4d27490d95bd86	Acetanaerobacterium elongatum strain Z7 16S ribosomal RNA, partial sequence	0	0	0	0	0	0	Acetanaerobacterium elongatum strain Z7 16S ribosomal RNA, partial sequence	91.053	Hydrogenoanaerobacterium saccharovorans strain SW512 16S ribosomal RNA, partial sequence	90.526	d__Bacteria; p__Firmicutes; c__Clostridia; o__Oscillospirales; f__Ruminococcaceae; g__Candidatus_Soleaferrea	0.992251
	1c44feafb3e9b45911723c6f6f1ff707	Acetatifactor muris strain CT-m2 16S ribosomal RNA, partial sequence	0	0	0	0	0	0	Acetatifactor muris strain CT-m2 16S ribosomal RNA, partial sequence	93.684	Eisenbergiella tayi strain B086562 16S ribosomal RNA, partial sequence	92.368	d__Bacteria; p__Firmicutes; c__Clostridia; o__Lachnospirales; f__Lachnospiraceae; g__Acetitomaculum	0.9996
	6cafe6c83ed4d7372337fd1861e60729	Acetivibrio ethanolgignens strain 77-6 16S ribosomal RNA, partial sequence	0	0	0	0	0	0	Acetivibrio ethanolgignens strain 77-6 16S ribosomal RNA, partial sequence	97.368	Anaerotaenia torta strain FH052 16S ribosomal RNA, partial sequence	96.316	d__Bacteria; p__Firmicutes; c__Clostridia; o__Lachnospirales; f__Lachnospiraceae	0.999991
	1012b8bbda2c041a3320c0f374ff22c9	Acetobacter malorum strain JCM 17274 16S ribosomal RNA, partial sequence	0	0	0	0	0	0	Acetobacter malorum strain JCM 17274 16S ribosomal RNA, partial sequence	86.649	Acetobacter cerevisiae strain JCM 17273 16S ribosomal RNA, partial sequence	86.649	d__Bacteria; p__Proteobacteria; c__Alphaproteobacteria; o__Rhodospirillales; f__uncultured; g__uncultured	1
	7c93823a411467c3e94614c444afbe42	Acidaminococcus fermentans DSM 20731 16S ribosomal RNA, partial sequence	0.125559	0.114057	0.122887	0.0165438	0.0140256	0.0151387	Acidaminococcus fermentans DSM 20731 16S ribosomal RNA, partial sequence	100	Acidaminococcus fermentans strain VR4 16S ribosomal RNA gene, partial sequence	100	d__Bacteria; p__Firmicutes; c__Negativicutes; o__Acidaminococcales; f__Acidaminococcaceae; g__Acidaminococcus; s__Acidaminococcus_fermentans	0.998524
	9720fb803d2fd8e79770114c1ec34cee	Acidaminococcus fermentans DSM 20731 16S ribosomal RNA, partial sequence	0.00484241	0.00493556	0.00351689	0.0045862	0.00321292	0.00266951	Acidaminococcus fermentans DSM 20731 16S ribosomal RNA, partial sequence	97.284	Acidaminococcus fermentans strain VR4 16S ribosomal RNA gene, partial sequence	97.284	d__Bacteria; p__Firmicutes; c__Negativicutes; o__Acidaminococcales; f__Acidaminococcaceae; g__Acidaminococcus; s__Acidaminococcus_sp.	0.996509
	549bacb3a70bb9215bab58f5ddd7a784	Acidaminococcus fermentans DSM 20731 16S ribosomal RNA, partial sequence	0.00338109	0.00254321	0.00290427	0.00192662	0.0014005	0	Acidaminococcus fermentans DSM 20731 16S ribosomal RNA, partial sequence	97.531	Acidaminococcus fermentans strain VR4 16S ribosomal RNA gene, partial sequence	97.531	d__Bacteria; p__Firmicutes; c__Negativicutes; o__Acidaminococcales; f__Acidaminococcaceae; g__Acidaminococcus; s__Acidaminococcus_sp.	0.985377
	0f4631844c19c1a75510bbe2ac16b032	Acidaminococcus fermentans DSM 20731 16S ribosomal RNA, partial sequence	0	0	0	0	0	0	Acidaminococcus fermentans DSM 20731 16S ribosomal RNA, partial sequence	97.037	Acidaminococcus fermentans strain VR4 16S ribosomal RNA gene, partial sequence	97.037	d__Bacteria; p__Firmicutes; c__Negativicutes; o__Acidaminococcales; f__Acidaminococcaceae; g__Acidaminococcus; s__Acidaminococcus_sp.	0.965463
	7b4135b4dba0d36c4a43ef70636bbb2b	Acidaminococcus fermentans DSM 20731 16S ribosomal RNA, partial sequence	0.00191977	0.00202595	0.00220089	0.00054448	0.000494295	0.000396121	Acidaminococcus fermentans DSM 20731 16S ribosomal RNA, partial sequence	98.519	Acidaminococcus fermentans strain VR4 16S ribosomal RNA gene, partial sequence	98.519	d__Bacteria; p__Firmicutes; c__Negativicutes; o__Acidaminococcales; f__Acidaminococcaceae; g__Acidaminococcus	0.999998
	1acd32480ce8b71d585ed2d8443e4ab8	Acidaminococcus fermentans DSM 20731 16S ribosomal RNA, partial sequence	0	0	0	0	0	0	Acidaminococcus fermentans DSM 20731 16S ribosomal RNA, partial sequence	97.284	Acidaminococcus fermentans strain VR4 16S ribosomal RNA gene, partial sequence	97.284	d__Bacteria; p__Firmicutes; c__Negativicutes; o__Acidaminococcales; f__Acidaminococcaceae; g__Acidaminococcus; s__Acidaminococcus_sp.	0.981773
	351f9219c00177c13013e3f6d5994ada	Acidaminococcus fermentans DSM 20731 16S ribosomal RNA, partial sequence	0	0	0	0	0	0	Acidaminococcus fermentans DSM 20731 16S ribosomal RNA, partial sequence	99.012	Acidaminococcus fermentans strain VR4 16S ribosomal RNA gene, partial sequence	99.012	d__Bacteria; p__Firmicutes; c__Negativicutes; o__Acidaminococcales; f__Acidaminococcaceae; g__Acidaminococcus	1
	64718ad753662e207d90f5d794163041	Acidaminococcus fermentans DSM 20731 16S ribosomal RNA, partial sequence	0	0	0	0	0	0	Acidaminococcus fermentans DSM 20731 16S ribosomal RNA, partial sequence	98.765	Acidaminococcus fermentans strain VR4 16S ribosomal RNA gene, partial sequence	98.765	d__Bacteria; p__Firmicutes; c__Negativicutes; o__Acidaminococcales; f__Acidaminococcaceae; g__Acidaminococcus	1
	c32c33e4c42c57fa95e87380e3b4308f	Acidaminococcus fermentans DSM 20731 16S ribosomal RNA, partial sequence	0	0.000581922	0.000499172	0.000900486	0.000638464	0.000533903	Acidaminococcus fermentans DSM 20731 16S ribosomal RNA, partial sequence	96.79	Acidaminococcus fermentans strain VR4 16S ribosomal RNA gene, partial sequence	96.79	d__Bacteria; p__Firmicutes; c__Negativicutes; o__Acidaminococcales; f__Acidaminococcaceae; g__Acidaminococcus; s__Acidaminococcus_sp.	0.972042
	ecc62215d8315c8bde696fac7e5de007	Acidaminococcus fermentans DSM 20731 16S ribosomal RNA, partial sequence	0	0	0	0	0	0	Acidaminococcus fermentans DSM 20731 16S ribosomal RNA, partial sequence	98.765	Acidaminococcus fermentans strain VR4 16S ribosomal RNA gene, partial sequence	98.765	d__Bacteria; p__Firmicutes; c__Negativicutes; o__Acidaminococcales; f__Acidaminococcaceae; g__Acidaminococcus	1
	66399d95e6b882e1b986d3176c1c8e0c	Acidaminococcus fermentans DSM 20731 16S ribosomal RNA, partial sequence	0	0	0	0	0	0	Acidaminococcus fermentans DSM 20731 16S ribosomal RNA, partial sequence	98.519	Acidaminococcus fermentans strain VR4 16S ribosomal RNA gene, partial sequence	98.519	d__Bacteria; p__Firmicutes; c__Negativicutes; o__Acidaminococcales; f__Acidaminococcaceae; g__Acidaminococcus	0.999999
	acc78321fc42b022aecd7d9ab45d753b	Acidaminococcus fermentans DSM 20731 16S ribosomal RNA, partial sequence	0	0	0	0	0	0	Acidaminococcus fermentans DSM 20731 16S ribosomal RNA, partial sequence	97.037	Acidaminococcus fermentans strain VR4 16S ribosomal RNA gene, partial sequence	97.037	d__Bacteria; p__Firmicutes; c__Negativicutes; o__Acidaminococcales; f__Acidaminococcaceae; g__Acidaminococcus; s__Acidaminococcus_sp.	0.996716
	51380f9347d2dfdc99c1db2acb48d659	Acidaminococcus fermentans DSM 20731 16S ribosomal RNA, partial sequence	0.0103152	0.0129316	0.00807751	0.00224074	0.00220373	0.00217006	Acidaminococcus fermentans DSM 20731 16S ribosomal RNA, partial sequence	99.753	Acidaminococcus fermentans strain VR4 16S ribosomal RNA gene, partial sequence	99.753	d__Bacteria; p__Firmicutes; c__Negativicutes; o__Acidaminococcales; f__Acidaminococcaceae; g__Acidaminococcus; s__Acidaminococcus_fermentans	0.997998
	20e1052d71ddff0dd4afd2f1f603658f	Acidaminococcus fermentans DSM 20731 16S ribosomal RNA, partial sequence	0	0	0.002632	0	0	0	Acidaminococcus fermentans DSM 20731 16S ribosomal RNA, partial sequence	99.753	Acidaminococcus fermentans strain VR4 16S ribosomal RNA gene, partial sequence	99.753	d__Bacteria; p__Firmicutes; c__Negativicutes; o__Acidaminococcales; f__Acidaminococcaceae; g__Acidaminococcus; s__Acidaminococcus_fermentans	0.996327
	bc1d9752bcb3a781377a68b2b2a90369	Acidaminococcus fermentans DSM 20731 16S ribosomal RNA, partial sequence	0	0	0	0	0	0	Acidaminococcus fermentans DSM 20731 16S ribosomal RNA, partial sequence	96.79	Acidaminococcus fermentans strain VR4 16S ribosomal RNA gene, partial sequence	96.79	d__Bacteria; p__Firmicutes; c__Negativicutes; o__Acidaminococcales; f__Acidaminococcaceae; g__Acidaminococcus; s__Acidaminococcus_sp.	0.923443
	aeb7ed38c5b5b1d5561c05fecb925990	Acidaminococcus fermentans DSM 20731 16S ribosomal RNA, partial sequence	0	0	0	0	0	0	Acidaminococcus fermentans DSM 20731 16S ribosomal RNA, partial sequence	99.753	Acidaminococcus fermentans strain VR4 16S ribosomal RNA gene, partial sequence	99.753	d__Bacteria; p__Firmicutes; c__Negativicutes; o__Acidaminococcales; f__Acidaminococcaceae; g__Acidaminococcus; s__Acidaminococcus_fermentans	0.997949
	29890184068d90d195982316221b0ab4	Acidaminococcus fermentans DSM 20731 16S ribosomal RNA, partial sequence	0.00997135	0.00661666	0.00603544	0	0	0	Acidaminococcus fermentans DSM 20731 16S ribosomal RNA, partial sequence	97.531	Acidaminococcus fermentans strain VR4 16S ribosomal RNA gene, partial sequence	97.531	d__Bacteria; p__Firmicutes; c__Negativicutes; o__Acidaminococcales; f__Acidaminococcaceae; g__Acidaminococcus; s__Acidaminococcus_sp.	0.916842
	3ef292d539044be8c50c63ee73ce0ab3	Acidaminococcus fermentans DSM 20731 16S ribosomal RNA, partial sequence	0.00762178	0.00556058	0.00639848	0	0	0	Acidaminococcus fermentans DSM 20731 16S ribosomal RNA, partial sequence	97.531	Acidaminococcus fermentans strain VR4 16S ribosomal RNA gene, partial sequence	97.531	d__Bacteria; p__Firmicutes; c__Negativicutes; o__Acidaminococcales; f__Acidaminococcaceae; g__Acidaminococcus; s__Acidaminococcus_sp.	0.974239
	9ae9fe8a5b53327409de53148d009751	Acidaminococcus fermentans DSM 20731 16S ribosomal RNA, partial sequence	0.00501433	0.0052804	0.00340344	0	0	0	Acidaminococcus fermentans DSM 20731 16S ribosomal RNA, partial sequence	99.753	Acidaminococcus fermentans strain VR4 16S ribosomal RNA gene, partial sequence	99.753	d__Bacteria; p__Firmicutes; c__Negativicutes; o__Acidaminococcales; f__Acidaminococcaceae; g__Acidaminococcus; s__Acidaminococcus_fermentans	0.996558
	82322e788c5f95dfba48ac4f497a27fd	Acidaminococcus fermentans DSM 20731 16S ribosomal RNA, partial sequence	0.00512894	0.00538816	0.00326731	0	0	0	Acidaminococcus fermentans DSM 20731 16S ribosomal RNA, partial sequence	99.753	Acidaminococcus fermentans strain VR4 16S ribosomal RNA gene, partial sequence	99.753	d__Bacteria; p__Firmicutes; c__Negativicutes; o__Acidaminococcales; f__Acidaminococcaceae; g__Acidaminococcus; s__Acidaminococcus_fermentans	0.998497
	53bbfb52902ad4e2d3d56dd77cc40a4b	Acidaminococcus fermentans DSM 20731 16S ribosomal RNA, partial sequence	0.000114613	8.62106e-05	2.26896e-05	0	0	0	Acidaminococcus fermentans DSM 20731 16S ribosomal RNA, partial sequence	97.284	Acidaminococcus fermentans strain VR4 16S ribosomal RNA gene, partial sequence	97.284	d__Bacteria; p__Firmicutes; c__Negativicutes; o__Acidaminococcales; f__Acidaminococcaceae; g__Acidaminococcus; s__Acidaminococcus_sp.	0.982144
	aedeba5c866610470e8997ca3ed38987	Acidaminococcus fermentans DSM 20731 16S ribosomal RNA, partial sequence	0.00169054	0.00172421	0.00113448	0.000376948	0.000597273	0.000413344	Acidaminococcus fermentans DSM 20731 16S ribosomal RNA, partial sequence	99.259	Acidaminococcus fermentans strain VR4 16S ribosomal RNA gene, partial sequence	99.259	d__Bacteria; p__Firmicutes; c__Negativicutes; o__Acidaminococcales; f__Acidaminococcaceae; g__Acidaminococcus	1
	010f9f1d3b9d01668a31cdc71acc949e	Acidaminococcus fermentans DSM 20731 16S ribosomal RNA, partial sequence	0.00455587	0.00278029	0.00351689	0	0	0	Acidaminococcus fermentans DSM 20731 16S ribosomal RNA, partial sequence	96.79	Acidaminococcus fermentans strain VR4 16S ribosomal RNA gene, partial sequence	96.79	d__Bacteria; p__Firmicutes; c__Negativicutes; o__Acidaminococcales; f__Acidaminococcaceae; g__Acidaminococcus; s__Acidaminococcus_sp.	0.950654
	71d60445799ec8a000690d555150cd69	Acidaminococcus fermentans DSM 20731 16S ribosomal RNA, partial sequence	0.00383954	0.00375016	0.00390262	0	0	0	Acidaminococcus fermentans DSM 20731 16S ribosomal RNA, partial sequence	99.753	Acidaminococcus fermentans strain VR4 16S ribosomal RNA gene, partial sequence	99.753	d__Bacteria; p__Firmicutes; c__Negativicutes; o__Acidaminococcales; f__Acidaminococcaceae; g__Acidaminococcus; s__Acidaminococcus_fermentans	0.998396
	2ce2fa7d8634d836dac62630629150e8	Acidaminococcus fermentans DSM 20731 16S ribosomal RNA, partial sequence	0	0	0	0	0	0	Acidaminococcus fermentans DSM 20731 16S ribosomal RNA, partial sequence	99.012	Acidaminococcus fermentans strain VR4 16S ribosomal RNA gene, partial sequence	99.012	d__Bacteria; p__Firmicutes; c__Negativicutes; o__Acidaminococcales; f__Acidaminococcaceae; g__Acidaminococcus; s__Acidaminococcus_fermentans	0.725853
	f5e172997269c23d47e888b470eedf7b	Acidaminococcus fermentans DSM 20731 16S ribosomal RNA, partial sequence	0.00332378	0.00181042	0.00256393	0	0	0	Acidaminococcus fermentans DSM 20731 16S ribosomal RNA, partial sequence	97.778	Acidaminococcus fermentans strain VR4 16S ribosomal RNA gene, partial sequence	97.778	d__Bacteria; p__Firmicutes; c__Negativicutes; o__Acidaminococcales; f__Acidaminococcaceae; g__Acidaminococcus; s__Acidaminococcus_sp.	0.943835
	f783bacd2a3daed23332c7a2f1d231c4	Acidaminococcus fermentans DSM 20731 16S ribosomal RNA, partial sequence	0	0	0	0	0	0	Acidaminococcus fermentans DSM 20731 16S ribosomal RNA, partial sequence	97.284	Acidaminococcus fermentans strain VR4 16S ribosomal RNA gene, partial sequence	97.284	d__Bacteria; p__Firmicutes; c__Negativicutes; o__Acidaminococcales; f__Acidaminococcaceae; g__Acidaminococcus; s__Acidaminococcus_sp.	0.947753
	7c9bdb9c93892b514f006d77fe1e3cac	Acidaminococcus fermentans DSM 20731 16S ribosomal RNA, partial sequence	0.000315186	0.000560369	0.000340344	0.000167532	6.17869e-05	0.000292785	Acidaminococcus fermentans DSM 20731 16S ribosomal RNA, partial sequence	99.506	Acidaminococcus fermentans strain VR4 16S ribosomal RNA gene, partial sequence	99.506	d__Bacteria; p__Firmicutes; c__Negativicutes; o__Acidaminococcales; f__Acidaminococcaceae; g__Acidaminococcus; s__Acidaminococcus_fermentans	0.85877
	94f5ef33227b078b3c21df40a36f9b74	Acidaminococcus fermentans DSM 20731 16S ribosomal RNA, partial sequence	0	0	0	0	0	0	Acidaminococcus fermentans DSM 20731 16S ribosomal RNA, partial sequence	98.519	Acidaminococcus fermentans strain VR4 16S ribosomal RNA gene, partial sequence	98.519	d__Bacteria; p__Firmicutes; c__Negativicutes; o__Acidaminococcales; f__Acidaminococcaceae; g__Acidaminococcus	1
	6e86a0f3816361231c6f4a1296b114a4	Acidaminococcus fermentans DSM 20731 16S ribosomal RNA, partial sequence	0	0	0	0	0	0	Acidaminococcus fermentans DSM 20731 16S ribosomal RNA, partial sequence	97.778	Acidaminococcus fermentans strain VR4 16S ribosomal RNA gene, partial sequence	97.778	d__Bacteria; p__Firmicutes; c__Negativicutes; o__Acidaminococcales; f__Acidaminococcaceae; g__Acidaminococcus; s__Acidaminococcus_sp.	0.935289
	b85d8cacf594348b508597769ad35d93	Acidaminococcus fermentans DSM 20731 16S ribosomal RNA, partial sequence	0.000401146	0.000344842	0.000476482	8.37661e-05	8.23825e-05	3.44453e-05	Acidaminococcus fermentans DSM 20731 16S ribosomal RNA, partial sequence	100	Acidaminococcus fermentans strain VR4 16S ribosomal RNA gene, partial sequence	100	d__Bacteria; p__Firmicutes; c__Negativicutes; o__Acidaminococcales; f__Acidaminococcaceae; g__Acidaminococcus; s__Acidaminococcus_fermentans	0.719295
	f8e9847f4f939a84bab3324e890e8ea7	Acidaminococcus fermentans DSM 20731 16S ribosomal RNA, partial sequence	0	0	0	0	0	0	Acidaminococcus fermentans DSM 20731 16S ribosomal RNA, partial sequence	97.531	Acidaminococcus fermentans strain VR4 16S ribosomal RNA gene, partial sequence	97.531	d__Bacteria; p__Firmicutes; c__Negativicutes; o__Acidaminococcales; f__Acidaminococcaceae; g__Acidaminococcus; s__Acidaminococcus_sp.	0.954793
	32b05be379663e66c15521211671bf05	Acidaminococcus fermentans DSM 20731 16S ribosomal RNA, partial sequence	5.73066e-05	4.31053e-05	0	0	0	0	Acidaminococcus fermentans DSM 20731 16S ribosomal RNA, partial sequence	97.037	Acidaminococcus fermentans strain VR4 16S ribosomal RNA gene, partial sequence	97.037	d__Bacteria; p__Firmicutes; c__Negativicutes; o__Acidaminococcales; f__Acidaminococcaceae; g__Acidaminococcus; s__Acidaminococcus_sp.	0.934802
	6e3eaae00570d03ac11096e501f76508	Acidaminococcus fermentans DSM 20731 16S ribosomal RNA, partial sequence	0	0	0	0	0	0	Acidaminococcus fermentans DSM 20731 16S ribosomal RNA, partial sequence	96.79	Acidaminococcus fermentans strain VR4 16S ribosomal RNA gene, partial sequence	96.79	d__Bacteria; p__Firmicutes; c__Negativicutes; o__Acidaminococcales; f__Acidaminococcaceae; g__Acidaminococcus; s__Acidaminococcus_sp.	0.99821
	7ef2f7e09acf4cad8d1f6d421ef68f7f	Acidaminococcus fermentans DSM 20731 16S ribosomal RNA, partial sequence	5.73066e-05	4.31053e-05	2.26896e-05	2.09415e-05	2.05956e-05	0	Acidaminococcus fermentans DSM 20731 16S ribosomal RNA, partial sequence	97.531	Acidaminococcus fermentans strain VR4 16S ribosomal RNA gene, partial sequence	97.531	d__Bacteria; p__Firmicutes; c__Negativicutes; o__Acidaminococcales; f__Acidaminococcaceae; g__Acidaminococcus; s__Acidaminococcus_sp.	0.992045
	169187486060b70c28202022afb697b6	Acidaminococcus fermentans DSM 20731 16S ribosomal RNA, partial sequence	0	0	0	0	0	0	Acidaminococcus fermentans DSM 20731 16S ribosomal RNA, partial sequence	98.272	Acidaminococcus fermentans strain VR4 16S ribosomal RNA gene, partial sequence	98.272	d__Bacteria; p__Firmicutes; c__Negativicutes; o__Acidaminococcales; f__Acidaminococcaceae; g__Acidaminococcus	0.999996
	7879130c2f9393d068a307e7aa3ff5c3	Acidaminococcus fermentans DSM 20731 16S ribosomal RNA, partial sequence	0	0.00127161	0	0	0	0	Acidaminococcus fermentans DSM 20731 16S ribosomal RNA, partial sequence	98.272	Acidaminococcus fermentans strain VR4 16S ribosomal RNA gene, partial sequence	98.272	d__Bacteria; p__Firmicutes; c__Negativicutes; o__Acidaminococcales; f__Acidaminococcaceae; g__Acidaminococcus	0.999994
	048d0b26581a5aed200aa711331beb7e	Acidaminococcus fermentans DSM 20731 16S ribosomal RNA, partial sequence	0	0	0	0	0	0.000310008	Acidaminococcus fermentans DSM 20731 16S ribosomal RNA, partial sequence	98.025	Acidaminococcus fermentans strain VR4 16S ribosomal RNA gene, partial sequence	98.025	d__Bacteria; p__Firmicutes; c__Negativicutes; o__Acidaminococcales; f__Acidaminococcaceae; g__Acidaminococcus; s__Acidaminococcus_sp.	0.913759
	d9b334d06aa1235f6cae0544727107a1	Acidaminococcus fermentans DSM 20731 16S ribosomal RNA, partial sequence	0	0	0	0	0	0	Acidaminococcus fermentans DSM 20731 16S ribosomal RNA, partial sequence	99.753	Acidaminococcus fermentans strain VR4 16S ribosomal RNA gene, partial sequence	99.753	d__Bacteria; p__Firmicutes; c__Negativicutes; o__Acidaminococcales; f__Acidaminococcaceae; g__Acidaminococcus; s__Acidaminococcus_fermentans	0.998342
	b296df6ec63ba9cb99421cbd297a3f11	Acidaminococcus fermentans DSM 20731 16S ribosomal RNA, partial sequence	0	0	0	0	0	0	Acidaminococcus fermentans DSM 20731 16S ribosomal RNA, partial sequence	99.012	Acidaminococcus fermentans strain VR4 16S ribosomal RNA gene, partial sequence	99.012	d__Bacteria; p__Firmicutes; c__Negativicutes; o__Acidaminococcales; f__Acidaminococcaceae; g__Acidaminococcus; s__Acidaminococcus_fermentans	0.893515
	79bba62c951a955b35679763e6fe5d2a	Acidaminococcus fermentans DSM 20731 16S ribosomal RNA, partial sequence	0	0	0	0	0	0.000223895	Acidaminococcus fermentans DSM 20731 16S ribosomal RNA, partial sequence	97.778	Acidaminococcus fermentans strain VR4 16S ribosomal RNA gene, partial sequence	97.778	d__Bacteria; p__Firmicutes; c__Negativicutes; o__Acidaminococcales; f__Acidaminococcaceae; g__Acidaminococcus; s__Acidaminococcus_sp.	0.971912
	307f86c79b142da8c77b74008850a937	Acidaminococcus fermentans DSM 20731 16S ribosomal RNA, partial sequence	0	0	0	0	0	0	Acidaminococcus fermentans DSM 20731 16S ribosomal RNA, partial sequence	96.949	Acidaminococcus fermentans strain VR4 16S ribosomal RNA gene, partial sequence	96.949	d__Bacteria; p__Firmicutes; c__Negativicutes; o__Acidaminococcales; f__Acidaminococcaceae; g__Acidaminococcus; s__Acidaminococcus_sp.	0.939799
	16247e2b3539010fbbc3b5ab3b74ed9d	Acidaminococcus fermentans DSM 20731 16S ribosomal RNA, partial sequence	0	0	0	0	0	0	Acidaminococcus fermentans DSM 20731 16S ribosomal RNA, partial sequence	93.382	Acidaminococcus fermentans strain VR4 16S ribosomal RNA gene, partial sequence	93.382	d__Bacteria; p__Firmicutes; c__Negativicutes; o__Acidaminococcales; f__Acidaminococcaceae; g__Acidaminococcus; s__Acidaminococcus_sp.	0.83966
	0f881b60d630f247dc660be52e6babfe	Acidaminococcus fermentans DSM 20731 16S ribosomal RNA, partial sequence	0	0	0	0	0	0	Acidaminococcus fermentans DSM 20731 16S ribosomal RNA, partial sequence	95.75	Acidaminococcus fermentans strain VR4 16S ribosomal RNA gene, partial sequence	95.75	d__Bacteria; p__Firmicutes; c__Negativicutes; o__Acidaminococcales; f__Acidaminococcaceae; g__Acidaminococcus; s__Acidaminococcus_fermentans	0.994631
	4bf17b2b9fd89a5ba9aa217cb2349ce5	Acidaminococcus fermentans DSM 20731 16S ribosomal RNA, partial sequence	0	0	0.000181517	0	0	0	Acidaminococcus fermentans DSM 20731 16S ribosomal RNA, partial sequence	98.983	Acidaminococcus fermentans strain VR4 16S ribosomal RNA gene, partial sequence	98.983	d__Bacteria; p__Firmicutes; c__Negativicutes; o__Acidaminococcales; f__Acidaminococcaceae; g__Acidaminococcus; s__Acidaminococcus_sp.	0.7614
	1e29621a636fde91f5adbe520a1abeeb	Acidaminococcus fermentans DSM 20731 16S ribosomal RNA, partial sequence	0	0	0	0	0	0	Acidaminococcus fermentans DSM 20731 16S ribosomal RNA, partial sequence	97.627	Acidaminococcus fermentans strain VR4 16S ribosomal RNA gene, partial sequence	97.627	d__Bacteria; p__Firmicutes; c__Negativicutes; o__Acidaminococcales; f__Acidaminococcaceae; g__Acidaminococcus; s__Acidaminococcus_sp.	0.928296
	0a6a1edb1ec83bccbb829311013f3364	Acidaminococcus fermentans DSM 20731 16S ribosomal RNA, partial sequence	0	0	0	0	0	0	Acidaminococcus fermentans DSM 20731 16S ribosomal RNA, partial sequence	97.627	Acidaminococcus fermentans strain VR4 16S ribosomal RNA gene, partial sequence	97.627	d__Bacteria; p__Firmicutes; c__Negativicutes; o__Acidaminococcales; f__Acidaminococcaceae; g__Acidaminococcus; s__Acidaminococcus_sp.	0.904811
	ba8a6ec8cb3a1518c128b1636e800abe	Acidaminococcus fermentans DSM 20731 16S ribosomal RNA, partial sequence	0	0	0	0	0	0	Acidaminococcus fermentans DSM 20731 16S ribosomal RNA, partial sequence	92.079	Acidaminococcus fermentans strain VR4 16S ribosomal RNA gene, partial sequence	92.079	d__Bacteria; p__Firmicutes; c__Negativicutes; o__Acidaminococcales; f__Acidaminococcaceae; g__Acidaminococcus; s__Acidaminococcus_sp.	0.813295
	20b7ea7e0fdc6d6a9e0531e55018d301	Acidaminococcus fermentans DSM 20731 16S ribosomal RNA, partial sequence	0	0	0	0	0	0	Acidaminococcus fermentans DSM 20731 16S ribosomal RNA, partial sequence	98.639	Acidaminococcus fermentans strain VR4 16S ribosomal RNA gene, partial sequence	98.639	d__Bacteria; p__Firmicutes; c__Negativicutes; o__Acidaminococcales; f__Acidaminococcaceae; g__Acidaminococcus; s__Acidaminococcus_sp.	0.81323
	067c4d6754119fe226565ce6fbb25736	Acidaminococcus fermentans DSM 20731 16S ribosomal RNA, partial sequence	0	0	0	0	0	0	Acidaminococcus fermentans DSM 20731 16S ribosomal RNA, partial sequence	97.796	Acidaminococcus fermentans strain VR4 16S ribosomal RNA gene, partial sequence	97.796	d__Bacteria; p__Firmicutes; c__Negativicutes; o__Acidaminococcales; f__Acidaminococcaceae; g__Acidaminococcus; s__Acidaminococcus_fermentans	0.992695
	112cb91715866562393a925ca2cd1175	Acidaminococcus fermentans DSM 20731 16S ribosomal RNA, partial sequence	0	0	0	0	0	0	Acidaminococcus fermentans DSM 20731 16S ribosomal RNA, partial sequence	98.524	Acidaminococcus fermentans strain VR4 16S ribosomal RNA gene, partial sequence	98.524	d__Bacteria; p__Firmicutes; c__Negativicutes; o__Acidaminococcales; f__Acidaminococcaceae; g__Acidaminococcus	0.997043
	0a3e66573153beacc292f5a5a222c433	Acidaminococcus fermentans DSM 20731 16S ribosomal RNA, partial sequence	0	0	0	0	0	0	Acidaminococcus fermentans DSM 20731 16S ribosomal RNA, partial sequence	98.893	Acidaminococcus fermentans strain VR4 16S ribosomal RNA gene, partial sequence	98.893	d__Bacteria; p__Firmicutes; c__Negativicutes; o__Acidaminococcales; f__Acidaminococcaceae; g__Acidaminococcus; s__Acidaminococcus_sp.	0.909796
	484c9ff70e595ccd4c7022e7dab5be02	Acidaminococcus fermentans DSM 20731 16S ribosomal RNA, partial sequence	0	0	0	0	0	0	Acidaminococcus fermentans DSM 20731 16S ribosomal RNA, partial sequence	99.262	Acidaminococcus fermentans strain VR4 16S ribosomal RNA gene, partial sequence	99.262	d__Bacteria; p__Firmicutes; c__Negativicutes; o__Acidaminococcales; f__Acidaminococcaceae; g__Acidaminococcus; s__Acidaminococcus_sp.	0.848312
	21b2825e0a07ebe411a1b79739a029c9	Acidaminococcus fermentans DSM 20731 16S ribosomal RNA, partial sequence	0	0	0	0	0	0	Acidaminococcus fermentans DSM 20731 16S ribosomal RNA, partial sequence	97.635	Acidaminococcus intestini strain ADV 255.99 16S ribosomal RNA, partial sequence	97.635	d__Bacteria; p__Firmicutes; c__Negativicutes; o__Acidaminococcales; f__Acidaminococcaceae; g__Acidaminococcus; s__Acidaminococcus_sp.	0.917854
	920117493ed4b8f42f9952d9a0ea944f	Acidaminococcus intestini strain ADV 255.99 16S ribosomal RNA, partial sequence	0	0	0	0	0	0	Acidaminococcus intestini strain ADV 255.99 16S ribosomal RNA, partial sequence	91.912	Acidaminococcus fermentans DSM 20731 16S ribosomal RNA, partial sequence	91.111	d__Bacteria; p__Firmicutes; c__Negativicutes; o__Acidaminococcales; f__Acidaminococcaceae; g__Acidaminococcus; s__Acidaminococcus_sp.	0.74718
	fa9de4d0056f7f0f49d8ecf279ccf513	Acidaminococcus intestini strain ADV 255.99 16S ribosomal RNA, partial sequence	0	0	0	0	0	0	Acidaminococcus intestini strain ADV 255.99 16S ribosomal RNA, partial sequence	92.647	Acidaminococcus fermentans DSM 20731 16S ribosomal RNA, partial sequence	91.912	d__Bacteria; p__Firmicutes; c__Negativicutes; o__Acidaminococcales; f__Acidaminococcaceae; g__Acidaminococcus; s__Acidaminococcus_sp.	0.907745
	8bc4d77fe0275b835651ed8ecacd1d41	Acinetobacter baumannii strain DSM 30007 16S ribosomal RNA, partial sequence	0	0	0	0	0	0	Acinetobacter baumannii strain DSM 30007 16S ribosomal RNA, partial sequence	98.276	Acinetobacter baumannii strain ATCC 19606 16S ribosomal RNA, partial sequence	98.276	d__Bacteria; p__Proteobacteria; c__Gammaproteobacteria; o__Pseudomonadales; f__Moraxellaceae; g__Acinetobacter	1
	4e84ba26ae337388df0a18993c9af082	Acinetobacter gandensis strain UG 60467 16S ribosomal RNA, partial sequence	0	0	0	0	0	0	Acinetobacter gandensis strain UG 60467 16S ribosomal RNA, partial sequence	99.754	Acinetobacter bereziniae strain ATCC 17924 16S ribosomal RNA, partial sequence	98.03	d__Bacteria; p__Proteobacteria; c__Gammaproteobacteria; o__Pseudomonadales; f__Moraxellaceae; g__Acinetobacter	1
	62d26167edb7b990a048dae923a31619	Acinetobacter guillouiae strain ATCC 11171 16S ribosomal RNA, partial sequence	0	0	0	0	0	0	Acinetobacter guillouiae strain ATCC 11171 16S ribosomal RNA, partial sequence	98.284	Acinetobacter bereziniae strain ATCC 17924 16S ribosomal RNA, partial sequence	98.28	d__Bacteria; p__Proteobacteria; c__Gammaproteobacteria; o__Pseudomonadales; f__Moraxellaceae; g__Acinetobacter	1
	3d8aaaf04d9c6f91ffe3e84ebe2ee111	Acinetobacter guillouiae strain ATCC 11171 16S ribosomal RNA, partial sequence	0	0	0	0	0	0	Acinetobacter guillouiae strain ATCC 11171 16S ribosomal RNA, partial sequence	98.284	Acinetobacter bereziniae strain ATCC 17924 16S ribosomal RNA, partial sequence	98.28	d__Bacteria; p__Proteobacteria; c__Gammaproteobacteria; o__Pseudomonadales; f__Moraxellaceae; g__Acinetobacter	1
	d08c0de44ff70afcc2ea3a0b667f56ff	Acinetobacter indicus strain 1NM-4 16S ribosomal RNA, partial sequence	0	0	0	0	0	0	Acinetobacter indicus strain 1NM-4 16S ribosomal RNA, partial sequence	98.03	Acinetobacter indicus CIP 110367 strain A648 16S ribosomal RNA, partial sequence	98.03	d__Bacteria; p__Proteobacteria; c__Gammaproteobacteria; o__Pseudomonadales; f__Moraxellaceae; g__Acinetobacter	1
	b9077db7e7c0415631b91f8eb64227b3	Acinetobacter junii strain ATCC 17908 16S ribosomal RNA, partial sequence	0	0	0	0	0	0	Acinetobacter junii strain ATCC 17908 16S ribosomal RNA, partial sequence	99.261	Acinetobacter junii strain DSM 6964 16S ribosomal RNA, partial sequence	99.261	d__Bacteria; p__Proteobacteria; c__Gammaproteobacteria; o__Pseudomonadales; f__Moraxellaceae; g__Acinetobacter	1
	a2629574e028a6d48d8b00d001c3e8cf	Acinetobacter schindleri strain LUH5832 16S ribosomal RNA, partial sequence	0	0	0	0	0	0	Acinetobacter schindleri strain LUH5832 16S ribosomal RNA, partial sequence	99.754	Acinetobacter haemolyticus strain ATCC 17906 16S ribosomal RNA, partial sequence	97.783	d__Bacteria; p__Proteobacteria; c__Gammaproteobacteria; o__Pseudomonadales; f__Moraxellaceae; g__Acinetobacter; s__Acinetobacter_schindleri	0.933375
	dc749d7c3ed6ccf33ce9f9b8bc9f38eb	Acinetobacter schindleri strain LUH5832 16S ribosomal RNA, partial sequence	0	0	0	0	0	0	Acinetobacter schindleri strain LUH5832 16S ribosomal RNA, partial sequence	99.754	Acinetobacter johnsonii strain ATCC 17909 16S ribosomal RNA, partial sequence	97.794	d__Bacteria; p__Proteobacteria; c__Gammaproteobacteria; o__Pseudomonadales; f__Moraxellaceae; g__Acinetobacter; s__Acinetobacter_schindleri	0.912473
	08116189529f01d30670f8e2d5e89fa8	Acinetobacter seohaensis strain SW-100 16S ribosomal RNA, partial sequence	0	0	0	0	0	0	Acinetobacter seohaensis strain SW-100 16S ribosomal RNA, partial sequence	99.754	Acinetobacter variabilis strain NIPH 2171 16S ribosomal RNA, partial sequence	98.276	d__Bacteria; p__Proteobacteria; c__Gammaproteobacteria; o__Pseudomonadales; f__Moraxellaceae; g__Acinetobacter; s__Acinetobacter_towneri	0.99842
	011afa695fb23c587a9139083790d4cd	Acinetobacter seohaensis strain SW-100 16S ribosomal RNA, partial sequence	0	0	0	0	0	0	Acinetobacter seohaensis strain SW-100 16S ribosomal RNA, partial sequence	99.261	Acinetobacter towneri strain AB1110 16S ribosomal RNA, partial sequence	98.768	d__Bacteria; p__Proteobacteria; c__Gammaproteobacteria; o__Pseudomonadales; f__Moraxellaceae; g__Acinetobacter; s__Acinetobacter_towneri	0.998877
	ff4008a5c5d36638e61e425d1fa6fb6a	Acinetobacter seohaensis strain SW-100 16S ribosomal RNA, partial sequence	0	0	0	0	0	0	Acinetobacter seohaensis strain SW-100 16S ribosomal RNA, partial sequence	99.754	Acinetobacter variabilis strain NIPH 2171 16S ribosomal RNA, partial sequence	98.276	d__Bacteria; p__Proteobacteria; c__Gammaproteobacteria; o__Pseudomonadales; f__Moraxellaceae; g__Acinetobacter; s__Acinetobacter_towneri	0.986317
	e29b234b4ed250f7abd122a2647b1260	Acinetobacter seohaensis strain SW-100 16S ribosomal RNA, partial sequence	0	0	0	0	0	0	Acinetobacter seohaensis strain SW-100 16S ribosomal RNA, partial sequence	99.507	Acinetobacter variabilis strain NIPH 2171 16S ribosomal RNA, partial sequence	98.03	d__Bacteria; p__Proteobacteria; c__Gammaproteobacteria; o__Pseudomonadales; f__Moraxellaceae; g__Acinetobacter; s__Acinetobacter_towneri	0.998451
	0bb30857ad0e67d392ef670e24869f7a	Acinetobacter variabilis strain NIPH 2171 16S ribosomal RNA, partial sequence	0	0	0	0	0	0	Acinetobacter variabilis strain NIPH 2171 16S ribosomal RNA, partial sequence	98.03	Acinetobacter indicus strain 1NM-4 16S ribosomal RNA, partial sequence	98.03	d__Bacteria; p__Proteobacteria; c__Gammaproteobacteria; o__Pseudomonadales; f__Moraxellaceae; g__Acinetobacter	0.999998
	568aaf410189a35671d5b69c0f0f609c	Acinetobacter variabilis strain NIPH 2171 16S ribosomal RNA, partial sequence	0	0	0	0	0	0	Acinetobacter variabilis strain NIPH 2171 16S ribosomal RNA, partial sequence	99.261	Acinetobacter albensis strain ANC 4874 16S ribosomal RNA, partial sequence	98.284	d__Bacteria; p__Proteobacteria; c__Gammaproteobacteria; o__Pseudomonadales; f__Moraxellaceae; g__Acinetobacter	0.999999
	53611f34c73e51d3994f846e5ce16c45	Acinetobacter variabilis strain NIPH 2171 16S ribosomal RNA, partial sequence	0	0	0	0	0	0	Acinetobacter variabilis strain NIPH 2171 16S ribosomal RNA, partial sequence	99.261	Acinetobacter seohaensis strain SW-100 16S ribosomal RNA, partial sequence	98.768	d__Bacteria; p__Proteobacteria; c__Gammaproteobacteria; o__Pseudomonadales; f__Moraxellaceae; g__Acinetobacter	0.999992
	caa69f53822c19720e86e39343e1d5a2	Actinocorallia aurantiaca strain IMSNU 22193 16S ribosomal RNA, partial sequence	0	0	0	0	0	0	Actinocorallia aurantiaca strain IMSNU 22193 16S ribosomal RNA, partial sequence	82.54	Actinocorallia aurantiaca strain JCM 8201 16S ribosomal RNA, partial sequence	82.275	d__Bacteria; p__Cyanobacteria; c__Vampirivibrionia; o__Gastranaerophilales; f__Gastranaerophilales; g__Gastranaerophilales	1
	32da1cb6ed57e90fb4eb0dc47de60546	Actinocorallia glomerata strain I-226 16S ribosomal RNA, partial sequence	0	0	0	0	0	0	Actinocorallia glomerata strain I-226 16S ribosomal RNA, partial sequence	83.938	Actinocorallia glomerata strain IMSNU 22179 16S ribosomal RNA, partial sequence	83.938	d__Bacteria; p__WPS-2; c__WPS-2; o__WPS-2; f__WPS-2; g__WPS-2; s__uncultured_rumen	1
	cf54fa791acdad41710a85cf7265e194	Acutalibacter muris strain KB18 16S ribosomal RNA, partial sequence	0	0	0	0	0	0	Acutalibacter muris strain KB18 16S ribosomal RNA, partial sequence	85.864	Neglecta timonensis strain SN17 16S ribosomal RNA, partial sequence	86.207	d__Bacteria; p__Firmicutes; c__Clostridia; o__Christensenellales; f__Christensenellaceae; g__Christensenellaceae_R-7_group	0.847607
	015a30c8a43a273982cf1d987f5aa8f9	Acutalibacter muris strain KB18 16S ribosomal RNA, partial sequence	0	0	0	0	0	0	Acutalibacter muris strain KB18 16S ribosomal RNA, partial sequence	91.579	Neglecta timonensis strain SN17 16S ribosomal RNA, partial sequence	90.814	d__Bacteria; p__Firmicutes; c__Clostridia; o__Oscillospirales; f__Ruminococcaceae; g__CAG-352; s__uncultured_Ruminococcus	0.806109
	28120255548a2175419da5c2ac4e9bad	Adlercreutzia equolifaciens strain DSM 19450 16S ribosomal RNA, partial sequence	0	0	0	0	0	0	Adlercreutzia equolifaciens strain DSM 19450 16S ribosomal RNA, partial sequence	92.408	Asaccharobacter celatus strain JCM 14811 16S ribosomal RNA, partial sequence	92.408	d__Bacteria; p__Actinobacteriota; c__Coriobacteriia; o__Coriobacteriales; f__Eggerthellaceae; g__uncultured; s__uncultured_bacterium	0.998347
	789111e5ab93b50e8584828b85dab650	Adlercreutzia equolifaciens strain DSM 19450 16S ribosomal RNA, partial sequence	0	0	0	0	0	0	Adlercreutzia equolifaciens strain DSM 19450 16S ribosomal RNA, partial sequence	96.842	Adlercreutzia equolifaciens strain JCM 14793 16S ribosomal RNA, partial sequence	96.842	d__Bacteria; p__Actinobacteriota; c__Coriobacteriia; o__Coriobacteriales; f__Eggerthellaceae; g__Enterorhabdus; s__uncultured_bacterium	0.908485
	c86c2b57f3943231c4ff876bf97f35c3	Agathobacter ruminis strain JK623 16S ribosomal RNA, partial sequence	0	0	0	0	0	0	Agathobacter ruminis strain JK623 16S ribosomal RNA, partial sequence	97.906	Roseburia hominis A2-183 16S ribosomal RNA, partial sequence	97.638	d__Bacteria; p__Firmicutes; c__Clostridia; o__Lachnospirales; f__Lachnospiraceae	0.999993
	7645308e7ba293cca8558d46b31e9842	Agathobacter ruminis strain JK623 16S ribosomal RNA, partial sequence	0	0	0	0	0	0	Agathobacter ruminis strain JK623 16S ribosomal RNA, partial sequence	98.953	Roseburia intestinalis strain DSM 14610 16S ribosomal RNA, partial sequence	98.168	d__Bacteria; p__Firmicutes; c__Clostridia; o__Lachnospirales; f__Lachnospiraceae; g__Roseburia; s__uncultured_Lachnospiraceae	0.866996
	d0391426872f1b5e02dbbba16a02e164	Agathobaculum butyriciproducens strain SR79 16S ribosomal RNA, partial sequence	0.00232092	0.001638	0.00167903	0	0	0	Agathobaculum butyriciproducens strain SR79 16S ribosomal RNA, partial sequence	100	Butyricicoccus faecihominis strain KS-2 16S ribosomal RNA, partial sequence	99.739	d__Bacteria; p__Firmicutes; c__Clostridia; o__Oscillospirales; f__Butyricicoccaceae; g__Butyricicoccus	1
	b8fa39d7e45cf77ddeb4de27e17a7882	Agathobaculum desmolans strain ATCC 43058 16S ribosomal RNA, partial sequence	0	0	0	0	0	0	Agathobaculum desmolans strain ATCC 43058 16S ribosomal RNA, partial sequence	96.85	Intestinibacillus massiliensis strain Marseille-P3216 16S ribosomal RNA, partial sequence	97.113	d__Bacteria; p__Firmicutes; c__Clostridia; o__Oscillospirales; f__Butyricicoccaceae; g__Butyricicoccus	0.999499
	afca6be40051f77eece3a2c2599b9471	Akkermansia glycaniphila strain Pyt 16S ribosomal RNA, partial sequence	0	0	0	0	0	0	Akkermansia glycaniphila strain Pyt 16S ribosomal RNA, partial sequence	93.473	Akkermansia muciniphila strain ATCC BAA-835 16S ribosomal RNA, partial sequence	87.436	d__Bacteria; p__Verrucomicrobiota; c__Verrucomicrobiae; o__Verrucomicrobiales; f__Akkermansiaceae; g__Akkermansia; s__uncultured_bacterium	0.999992
	1fb7832a6d671349af6169ce1cc26ca3	Alicyclobacillus pomorum DSM 14955 strain NBRC 100861 16S ribosomal RNA, partial sequence	0	0	0	0	0	0	Alicyclobacillus pomorum DSM 14955 strain NBRC 100861 16S ribosomal RNA, partial sequence	83.498	Alicyclobacillus pomorum strain 3A 16S ribosomal RNA, partial sequence	83.498	d__Bacteria; p__Firmicutes; c__Bacilli; o__RF39; f__RF39; g__RF39; s__unidentified_rumen	0.981422
	6ccab0a7cb83718ad9d990a32db29cd6	Alicyclobacillus pomorum DSM 14955 strain NBRC 100861 16S ribosomal RNA, partial sequence	0	0	0	0	0	0	Alicyclobacillus pomorum DSM 14955 strain NBRC 100861 16S ribosomal RNA, partial sequence	83.005	Haloplasma contractile SSD-17B 16S ribosomal RNA, partial sequence	83.171	d__Bacteria; p__Firmicutes; c__Bacilli; o__RF39; f__RF39; g__RF39; s__uncultured_Firmicutes	0.983366
	a8b3bc1e451be0c1cc20ce406d86bd29	Alistipes senegalensis JC50 16S ribosomal RNA, partial sequence	0	0	0	0	0	0	Alistipes senegalensis JC50 16S ribosomal RNA, partial sequence	100	Alistipes timonensis JC136 16S ribosomal RNA, partial sequence	98.25	d__Bacteria; p__Bacteroidota; c__Bacteroidia; o__Bacteroidales; f__Rikenellaceae; g__Alistipes; s__Bacteroides_sp.	0.774456
	c2133fa43c615b986d46a27d9a07b558	Alistipes senegalensis JC50 16S ribosomal RNA, partial sequence	0	0	0	0	0	0	Alistipes senegalensis JC50 16S ribosomal RNA, partial sequence	99.75	Alistipes timonensis JC136 16S ribosomal RNA, partial sequence	98	d__Bacteria; p__Bacteroidota; c__Bacteroidia; o__Bacteroidales; f__Rikenellaceae; g__Alistipes; s__Bacteroides_sp.	0.792343
	83783df94c8b643394ba26cc5a743c91	Alkalibacter saccharofermentans strain Z-79820 16S ribosomal RNA, partial sequence	0	0	0	0	0	0	Alkalibacter saccharofermentans strain Z-79820 16S ribosomal RNA, partial sequence	87.5	Hydrogenispora ethanolica strain LX-B 16S ribosomal RNA, partial sequence	86.842	d__Bacteria; p__Firmicutes; c__Clostridia; o__Christensenellales; f__Christensenellaceae; g__Christensenellaceae_R-7_group; s__uncultured_bacterium	0.701554
	6e32f0e16e4648e19bf1df8f6d8e09c0	Alkalibacter saccharofermentans strain Z-79820 16S ribosomal RNA, partial sequence	0	0	0	0	0	0	Alkalibacter saccharofermentans strain Z-79820 16S ribosomal RNA, partial sequence	87.24	Hydrogenispora ethanolica strain LX-B 16S ribosomal RNA, partial sequence	87.105	d__Bacteria; p__Firmicutes; c__Clostridia; o__Christensenellales; f__Christensenellaceae; g__Christensenellaceae_R-7_group	0.980938
	39bfd5b7c97358de608f5241a46c2f9b	Alkalibacter saccharofermentans strain Z-79820 16S ribosomal RNA, partial sequence	0	0	0	0	0	0	Alkalibacter saccharofermentans strain Z-79820 16S ribosomal RNA, partial sequence	85.455	Natranaerovirga pectinivora strain AP3 16S ribosomal RNA, partial sequence	85.117	d__Bacteria; p__Firmicutes; c__Clostridia; o__Clostridia_vadinBB60_group; f__Clostridia_vadinBB60_group; g__Clostridia_vadinBB60_group; s__uncultured_bacterium	0.994845
	518056125b148010ab73593c5bfe7e38	Alkalibacter saccharofermentans strain Z-79820 16S ribosomal RNA, partial sequence	0	0	0	0	0	0	Alkalibacter saccharofermentans strain Z-79820 16S ribosomal RNA, partial sequence	85.677	Catabacter hongkongensis strain HKU16 16S ribosomal RNA, partial sequence	85.379	d__Bacteria; p__Firmicutes; c__Clostridia; o__Clostridia_vadinBB60_group; f__Clostridia_vadinBB60_group; g__Clostridia_vadinBB60_group; s__uncultured_bacterium	0.995566
	5aa415ef9cdd0df29c677738c1f5c01a	Allisonella histaminiformans strain MR2 16S ribosomal RNA, partial sequence	0.0030086	0.0024139	0.00288158	0.00198945	0.00131812	0.0022045	Allisonella histaminiformans strain MR2 16S ribosomal RNA, partial sequence	100	Dialister pneumosintes strain ATCC 33048 16S ribosomal RNA, partial sequence	93.103	d__Bacteria; p__Firmicutes; c__Negativicutes; o__Veillonellales-Selenomonadales; f__Veillonellaceae; g__Allisonella; s__uncultured_bacterium	0.986532
	2fe019183f1795bf343c525765416c61	Allisonella histaminiformans strain MR2 16S ribosomal RNA, partial sequence	0.00504298	0.00381482	0.00535475	0.00341347	0.00222433	0.00194616	Allisonella histaminiformans strain MR2 16S ribosomal RNA, partial sequence	99.259	Dialister pneumosintes strain ATCC 33048 16S ribosomal RNA, partial sequence	92.84	d__Bacteria; p__Firmicutes; c__Negativicutes; o__Veillonellales-Selenomonadales; f__Veillonellaceae; g__Allisonella; s__uncultured_bacterium	0.995735
	e96d10728ed41ba4a071249a0be95713	Allisonella histaminiformans strain MR2 16S ribosomal RNA, partial sequence	0	0.000711238	0.00133869	0	0	0	Allisonella histaminiformans strain MR2 16S ribosomal RNA, partial sequence	99.753	Dialister pneumosintes strain ATCC 33048 16S ribosomal RNA, partial sequence	93.35	d__Bacteria; p__Firmicutes; c__Negativicutes; o__Veillonellales-Selenomonadales; f__Veillonellaceae; g__Allisonella; s__uncultured_bacterium	0.993914
	63af0910c90f1266af86906e51bbf0d6	Allisonella histaminiformans strain MR2 16S ribosomal RNA, partial sequence	0.00203438	0.00211216	0.00163365	0.00148685	0.00123574	0.00106781	Allisonella histaminiformans strain MR2 16S ribosomal RNA, partial sequence	99.012	Dialister pneumosintes strain ATCC 33048 16S ribosomal RNA, partial sequence	92.84	d__Bacteria; p__Firmicutes; c__Negativicutes; o__Veillonellales-Selenomonadales; f__Veillonellaceae; g__Allisonella; s__uncultured_bacterium	0.990252
	a660894844ef380b5ee29a3af72e24e0	Allisonella histaminiformans strain MR2 16S ribosomal RNA, partial sequence	0.00249284	0.00185353	0	0.0016125	0.00158586	0.00149837	Allisonella histaminiformans strain MR2 16S ribosomal RNA, partial sequence	99.012	Dialister pneumosintes strain ATCC 33048 16S ribosomal RNA, partial sequence	93.086	d__Bacteria; p__Firmicutes; c__Negativicutes; o__Veillonellales-Selenomonadales; f__Veillonellaceae; g__Allisonella; s__uncultured_bacterium	0.991882
	ad00902e6a982e1932fa02ad0101dde8	Allisonella histaminiformans strain MR2 16S ribosomal RNA, partial sequence	0.00025788	0.00073279	0.000249586	0.000167532	0.000514891	0.000275563	Allisonella histaminiformans strain MR2 16S ribosomal RNA, partial sequence	99.753	Dialister pneumosintes strain ATCC 33048 16S ribosomal RNA, partial sequence	93.103	d__Bacteria; p__Firmicutes; c__Negativicutes; o__Veillonellales-Selenomonadales; f__Veillonellaceae; g__Allisonella; s__uncultured_bacterium	0.97457
	5ce67916642b60c852fb84dfbc5afbdd	Allisonella histaminiformans strain MR2 16S ribosomal RNA, partial sequence	0	0	0	0	0	0	Allisonella histaminiformans strain MR2 16S ribosomal RNA, partial sequence	99.506	Dialister pneumosintes strain ATCC 33048 16S ribosomal RNA, partial sequence	93.333	d__Bacteria; p__Firmicutes; c__Negativicutes; o__Veillonellales-Selenomonadales; f__Veillonellaceae; g__Allisonella; s__uncultured_bacterium	0.991065
	7019538c295b3c99a3a648796424969e	Allisonella histaminiformans strain MR2 16S ribosomal RNA, partial sequence	0	0	0	0	0	0	Allisonella histaminiformans strain MR2 16S ribosomal RNA, partial sequence	99.753	Dialister pneumosintes strain ATCC 33048 16S ribosomal RNA, partial sequence	93.35	d__Bacteria; p__Firmicutes; c__Negativicutes; o__Veillonellales-Selenomonadales; f__Veillonellaceae; g__Allisonella; s__uncultured_bacterium	0.97576
	389c2d3fdd5798ff460d2874e0f3efa7	Allisonella histaminiformans strain MR2 16S ribosomal RNA, partial sequence	0	0	0	0	0	0	Allisonella histaminiformans strain MR2 16S ribosomal RNA, partial sequence	99.012	Dialister pneumosintes strain ATCC 33048 16S ribosomal RNA, partial sequence	93.086	d__Bacteria; p__Firmicutes; c__Negativicutes; o__Veillonellales-Selenomonadales; f__Veillonellaceae; g__Allisonella; s__uncultured_bacterium	0.997212
	efb7c6cb49eb68d93c6ad0025cf9dbe4	Allisonella histaminiformans strain MR2 16S ribosomal RNA, partial sequence	0	0.000474158	0	0	0	0	Allisonella histaminiformans strain MR2 16S ribosomal RNA, partial sequence	99.506	Dialister pneumosintes strain ATCC 33048 16S ribosomal RNA, partial sequence	93.103	d__Bacteria; p__Firmicutes; c__Negativicutes; o__Veillonellales-Selenomonadales; f__Veillonellaceae; g__Allisonella; s__uncultured_bacterium	0.990578
	cb4bd8c3e4497277ccff537cc9969ecc	Allisonella histaminiformans strain MR2 16S ribosomal RNA, partial sequence	0	0	0	0	0	0	Allisonella histaminiformans strain MR2 16S ribosomal RNA, partial sequence	99.506	Dialister pneumosintes strain ATCC 33048 16S ribosomal RNA, partial sequence	93.596	d__Bacteria; p__Firmicutes; c__Negativicutes; o__Veillonellales-Selenomonadales; f__Veillonellaceae; g__Allisonella; s__uncultured_bacterium	0.989471
	0ef66f64d3171c610890d0b5c3ae44b6	Allisonella histaminiformans strain MR2 16S ribosomal RNA, partial sequence	5.73066e-05	0	0	0	0	0	Allisonella histaminiformans strain MR2 16S ribosomal RNA, partial sequence	100	Dialister pneumosintes strain ATCC 33048 16S ribosomal RNA, partial sequence	94.167	d__Bacteria; p__Firmicutes; c__Negativicutes; o__Veillonellales-Selenomonadales; f__Veillonellaceae; g__Allisonella; s__uncultured_bacterium	0.967973
	0bedfdca43622fb7d9835b74493d6575	Alloprevotella rava strain 81/4-12 16S ribosomal RNA, partial sequence	0	0	0	0	0	0	Alloprevotella rava strain 81/4-12 16S ribosomal RNA, partial sequence	91.022	Prevotellamassilia timonensis strain Marseille-P2831 16S ribosomal RNA, partial sequence	89.055	d__Bacteria; p__Bacteroidota; c__Bacteroidia; o__Bacteroidales; f__Prevotellaceae; g__Alloprevotella	1
	fd09f54b19c7b846b73796f2efa41313	Alloprevotella rava strain 81/4-12 16S ribosomal RNA, partial sequence	0	0	0	0	0	0	Alloprevotella rava strain 81/4-12 16S ribosomal RNA, partial sequence	92.118	Prevotellamassilia timonensis strain Marseille-P2831 16S ribosomal RNA, partial sequence	88.834	d__Bacteria; p__Bacteroidota; c__Bacteroidia; o__Bacteroidales; f__Prevotellaceae; g__Alloprevotella; s__uncultured_Bacteroidales	0.925062
	fe179c93cc6db77a7963970e7937fe6b	Alloprevotella tannerae strain VPI N14B 16S ribosomal RNA gene, partial sequence	0	0.00153024	0.000884896	0.000146591	0.000123574	0.000120559	Alloprevotella tannerae strain VPI N14B 16S ribosomal RNA gene, partial sequence	85.961	Prevotella histicola strain JCM 15637 16S ribosomal RNA, partial sequence	85.112	d__Bacteria; p__Bacteroidota; c__Bacteroidia; o__Bacteroidales; f__uncultured; g__uncultured; s__uncultured_bacterium	0.995565
	97eb5d1212ab6ee5ea82a743952cbd46	Altererythrobacter endophyticus strain BR75 16S ribosomal RNA, partial sequence	0	0	0	0	0	0	Altererythrobacter endophyticus strain BR75 16S ribosomal RNA, partial sequence	83.073	Thiohalobacter thiocyanaticus strain HRh1 16S ribosomal RNA, partial sequence	83.029	d__Bacteria; p__SAR324_clade(Marine_group_B); c__SAR324_clade(Marine_group_B); o__SAR324_clade(Marine_group_B); f__SAR324_clade(Marine_group_B); g__SAR324_clade(Marine_group_B); s__uncultured_bacterium	0.786855
	267e234d9576e02b11540978b16e77bf	Aminicella lysinilytica strain WN037 16S ribosomal RNA, partial sequence	0.00383954	0.00308203	0.00381186	0.0167323	0.0144787	0.0135715	Aminicella lysinilytica strain WN037 16S ribosomal RNA, partial sequence	91.623	Eubacterium pyruvativorans strain I-6 16S ribosomal RNA, partial sequence	91.623	d__Bacteria; p__Firmicutes; c__Clostridia; o__Peptostreptococcales-Tissierellales; f__Anaerovoracaceae; g__[Eubacterium]_nodatum_group; s__uncultured_bacterium	0.998579
	a29f2e382b611b36ec9b711aa1ded621	Aminicella lysinilytica strain WN037 16S ribosomal RNA, partial sequence	0	0.000431053	0.000385724	0.00238733	0.00137991	0.00186005	Aminicella lysinilytica strain WN037 16S ribosomal RNA, partial sequence	91.623	Eubacterium pyruvativorans strain I-6 16S ribosomal RNA, partial sequence	91.623	d__Bacteria; p__Firmicutes; c__Clostridia; o__Peptostreptococcales-Tissierellales; f__Anaerovoracaceae; g__[Eubacterium]_nodatum_group; s__uncultured_bacterium	0.995896
	f1aeeedff50bbe7488c694b91f009178	Aminicella lysinilytica strain WN037 16S ribosomal RNA, partial sequence	0	0	0	0.00215698	0.00205956	0.00142948	Aminicella lysinilytica strain WN037 16S ribosomal RNA, partial sequence	91.885	Eubacterium pyruvativorans strain I-6 16S ribosomal RNA, partial sequence	91.885	d__Bacteria; p__Firmicutes; c__Clostridia; o__Peptostreptococcales-Tissierellales; f__Anaerovoracaceae; g__[Eubacterium]_nodatum_group; s__uncultured_bacterium	0.999073
	aadd9cebed39d206da9387e447565892	Aminipila butyrica strain FH042 16S ribosomal RNA, partial sequence	0	0	0	0	0	0	Aminipila butyrica strain FH042 16S ribosomal RNA, partial sequence	89.005	Anaerovorax odorimutans strain NorPut 16S ribosomal RNA, partial sequence	88.542	d__Bacteria; p__Firmicutes; c__Clostridia; o__Peptostreptococcales-Tissierellales; f__Anaerovoracaceae; g__Family_XIII_UCG-001	1
	94ed4c4d1cb078af1fa84825cc79c6e0	Aminipila butyrica strain FH042 16S ribosomal RNA, partial sequence	0	0	0	0	0	0	Aminipila butyrica strain FH042 16S ribosomal RNA, partial sequence	93.194	Tindallia texcoconensis strain IMP-300 16S ribosomal RNA, partial sequence	92.708	d__Bacteria; p__Firmicutes; c__Clostridia; o__Peptostreptococcales-Tissierellales; f__Anaerovoracaceae	0.99676
	0a83d240fcf28686271522fd42bfbf57	Aminipila butyrica strain FH042 16S ribosomal RNA, partial sequence	0	0	0	0	0	0	Aminipila butyrica strain FH042 16S ribosomal RNA, partial sequence	97.65	Anaerovorax odorimutans strain NorPut 16S ribosomal RNA, partial sequence	95.288	d__Bacteria; p__Firmicutes; c__Clostridia; o__Peptostreptococcales-Tissierellales; f__Anaerovoracaceae; g__Anaerovorax; s__uncultured_bacterium	0.764758
	1bfa35e5af08aa1c45254fa39a7f1489	Aminipila butyrica strain FH042 16S ribosomal RNA, partial sequence	0	0	0	0	0	0	Aminipila butyrica strain FH042 16S ribosomal RNA, partial sequence	93.717	Anaerovorax odorimutans strain NorPut 16S ribosomal RNA, partial sequence	93.473	d__Bacteria; p__Firmicutes; c__Clostridia; o__Peptostreptococcales-Tissierellales; f__Anaerovoracaceae	0.999995
	44ea4c3b73254352367bb59ad67dafc7	Aminipila butyrica strain FH042 16S ribosomal RNA, partial sequence	0	0	0	0	0	0	Aminipila butyrica strain FH042 16S ribosomal RNA, partial sequence	93.717	Emergencia timonensis strain SN18 16S ribosomal RNA, partial sequence	93.194	d__Bacteria; p__Firmicutes; c__Clostridia; o__Peptostreptococcales-Tissierellales; f__Anaerovoracaceae; g__Family_XIII_AD3011_group	0.997849
	c5a5ac7181097da536c65a6b59f5925b	Aminipila butyrica strain FH042 16S ribosomal RNA, partial sequence	0	0	0	0	0	0	Aminipila butyrica strain FH042 16S ribosomal RNA, partial sequence	91.123	Emergencia timonensis strain SN18 16S ribosomal RNA, partial sequence	90.601	d__Bacteria; p__Firmicutes; c__Clostridia; o__Peptostreptococcales-Tissierellales; f__Anaerovoracaceae; g__Mogibacterium; s__uncultured_Enterococcus	0.802273
	ea597e30b95c33581676b60a33f2702f	Aminipila butyrica strain FH042 16S ribosomal RNA, partial sequence	0	0	0	0	0	0	Aminipila butyrica strain FH042 16S ribosomal RNA, partial sequence	97.644	Anaerovorax odorimutans strain NorPut 16S ribosomal RNA, partial sequence	95.276	d__Bacteria; p__Firmicutes; c__Clostridia; o__Peptostreptococcales-Tissierellales; f__Anaerovoracaceae; g__Anaerovorax; s__uncultured_bacterium	0.763937
	8f8e8a6819498026789cfeb8080b84cd	Aminipila butyrica strain FH042 16S ribosomal RNA, partial sequence	0	0	0	0	0	0	Aminipila butyrica strain FH042 16S ribosomal RNA, partial sequence	92.147	[Eubacterium] saphenum strain 164-47 16S ribosomal RNA, partial sequence	90.838	d__Bacteria; p__Firmicutes; c__Clostridia; o__Peptostreptococcales-Tissierellales; f__Anaerovoracaceae; g__Anaerovorax; s__uncultured_bacterium	0.789239
	75aa854d186ab6b9acc39f24d9e1c2fa	Anaerobacterium chartisolvens strain T-1-35 16S ribosomal RNA, partial sequence	0	0	0	0	0	0	Anaerobacterium chartisolvens strain T-1-35 16S ribosomal RNA, partial sequence	87.173	Ruminiclostridium hungatei strain DSM 14427 16S ribosomal RNA, partial sequence	87.139	d__Bacteria; p__Firmicutes; c__Clostridia; o__Clostridia_UCG-014; f__Clostridia_UCG-014; g__Clostridia_UCG-014; s__gut_metagenome	0.707754
	abea46ef5c23e2957155821f3b64d26a	Anaerobacterium chartisolvens strain T-1-35 16S ribosomal RNA, partial sequence	0	0	0	0	0	0	Anaerobacterium chartisolvens strain T-1-35 16S ribosomal RNA, partial sequence	87.173	Ruminiclostridium papyrosolvens DSM 2782 16S ribosomal RNA, partial sequence	87.139	d__Bacteria; p__Firmicutes; c__Clostridia; o__Clostridia_UCG-014; f__Clostridia_UCG-014; g__Clostridia_UCG-014	1
	32cbc4e5dda80ff8b9bad3230c6d0e77	Anaerobacterium chartisolvens strain T-1-35 16S ribosomal RNA, partial sequence	0	0	0	0	0	0	Anaerobacterium chartisolvens strain T-1-35 16S ribosomal RNA, partial sequence	88.22	Ruminiclostridium papyrosolvens DSM 2782 16S ribosomal RNA, partial sequence	88.189	d__Bacteria; p__Firmicutes; c__Clostridia; o__Clostridia_UCG-014; f__Clostridia_UCG-014; g__Clostridia_UCG-014	1
	9089e84eb08e8841847337bb95666eeb	Anaerobacterium chartisolvens strain T-1-35 16S ribosomal RNA, partial sequence	0	0	0	0	0	0	Anaerobacterium chartisolvens strain T-1-35 16S ribosomal RNA, partial sequence	88.251	Ruminiclostridium papyrosolvens DSM 2782 16S ribosomal RNA, partial sequence	88.22	d__Bacteria; p__Firmicutes; c__Clostridia; o__Clostridia_UCG-014; f__Clostridia_UCG-014; g__Clostridia_UCG-014	1
	3f4d01d3d64fd91479761f6ab7f3e575	Anaerobacterium chartisolvens strain T-1-35 16S ribosomal RNA, partial sequence	0	0	0	0	0	0	Anaerobacterium chartisolvens strain T-1-35 16S ribosomal RNA, partial sequence	88.601	Ruminiclostridium papyrosolvens DSM 2782 16S ribosomal RNA, partial sequence	88.342	d__Bacteria; p__Firmicutes; c__Clostridia; o__Clostridia_vadinBB60_group; f__Clostridia_vadinBB60_group; g__Clostridia_vadinBB60_group	1
	7787c890fb89d032ea82cbf298b17602	Anaerobacterium chartisolvens strain T-1-35 16S ribosomal RNA, partial sequence	0	0	0	0	0	0	Anaerobacterium chartisolvens strain T-1-35 16S ribosomal RNA, partial sequence	87.696	Ruminiclostridium papyrosolvens DSM 2782 16S ribosomal RNA, partial sequence	87.664	d__Bacteria; p__Firmicutes; c__Clostridia; o__Clostridia_UCG-014; f__Clostridia_UCG-014; g__Clostridia_UCG-014	1
	25c50f63a82c2ac2a6822c3b7ab50347	Anaerobium acetethylicum strain GluBS11 16S ribosomal RNA, partial sequence	0	0	0	0	0	0	Anaerobium acetethylicum strain GluBS11 16S ribosomal RNA, partial sequence	95.789	Coprococcus catus strain VPI-C6-61 16S ribosomal RNA, partial sequence	95.55	d__Bacteria; p__Firmicutes; c__Clostridia; o__Lachnospirales; f__Lachnospiraceae; g__GCA-900066575	0.991303
	5a710b2638d7ee56a2d0f2ed42c662c3	Anaerobium acetethylicum strain GluBS11 16S ribosomal RNA, partial sequence	0	0	0	0	0	0	Anaerobium acetethylicum strain GluBS11 16S ribosomal RNA, partial sequence	97.368	Anaerotaenia torta strain FH052 16S ribosomal RNA, partial sequence	97.368	d__Bacteria; p__Firmicutes; c__Clostridia; o__Lachnospirales; f__Lachnospiraceae	0.999994
	847188be2b24ed4894f69514409c2d20	Anaerocolumna cellulosilytica strain SN021 16S ribosomal RNA, partial sequence	0	0	0	0	0	0	Anaerocolumna cellulosilytica strain SN021 16S ribosomal RNA, partial sequence	96.316	Kineothrix alysoides strain KNHs209 16S ribosomal RNA, partial sequence	96.053	d__Bacteria; p__Firmicutes; c__Clostridia; o__Lachnospirales; f__Lachnospiraceae	0.999996
	67d3e3c08a7962d453ef4b82e1c5dcfa	Anaerocolumna cellulosilytica strain SN021 16S ribosomal RNA, partial sequence	0	0	0	0	0	0	Anaerocolumna cellulosilytica strain SN021 16S ribosomal RNA, partial sequence	97.105	Hespellia porcina strain PC80 16S ribosomal RNA, partial sequence	96.053	d__Bacteria; p__Firmicutes; c__Clostridia; o__Lachnospirales; f__Lachnospiraceae; g__[Eubacterium]_ventriosum_group; s__uncultured_Eubacterium	0.976302
	d268ecd0c2fea1a0d070f4b354f73ffb	Anaerocolumna cellulosilytica strain SN021 16S ribosomal RNA, partial sequence	0	0	0	0	0	0	Anaerocolumna cellulosilytica strain SN021 16S ribosomal RNA, partial sequence	97.361	Kineothrix alysoides strain KNHs209 16S ribosomal RNA, partial sequence	96.842	d__Bacteria; p__Firmicutes; c__Clostridia; o__Lachnospirales; f__Lachnospiraceae	0.999998
	0a55d0be8ec33fcaa094171023379883	Anaerofustis stercorihominis strain WAL 14563 16S ribosomal RNA, partial sequence	0	0	0	0	0	0	Anaerofustis stercorihominis strain WAL 14563 16S ribosomal RNA, partial sequence	88.976	Alkalibaculum bacchi strain CP11 16S ribosomal RNA, partial sequence	86.945	d__Bacteria; p__Firmicutes; c__Clostridia; o__Eubacteriales; f__Anaerofustaceae; g__Anaerofustis; s__uncultured_bacterium	0.999995
	5bf95fba09a50e3db91e2cc58f04ad8f	Anaerofustis stercorihominis strain WAL 14563 16S ribosomal RNA, partial sequence	0	0	0	0	0	0	Anaerofustis stercorihominis strain WAL 14563 16S ribosomal RNA, partial sequence	97.368	Acetobacterium tundrae strain Z 4493 16S ribosomal RNA, partial sequence	90.314	d__Bacteria; p__Firmicutes; c__Clostridia; o__Eubacteriales; f__Anaerofustaceae; g__Anaerofustis; s__uncultured_organism	0.997649
	3cea59948ec98e1d6b111c81d631b954	Anaeromassilibacillus senegalensis strain mt9 16S ribosomal RNA, partial sequence	0	0	0	0	0	0	Anaeromassilibacillus senegalensis strain mt9 16S ribosomal RNA, partial sequence	87.037	Gracilibacter thermotolerans JW/YJL-S1 16S ribosomal RNA, partial sequence	86.198	d__Bacteria; p__Firmicutes; c__Clostridia; o__Christensenellales; f__Christensenellaceae; g__Christensenellaceae_R-7_group	0.951195
	311c60a1f806f10e78a65e1b4e77516c	Anaeromassilibacillus senegalensis strain mt9 16S ribosomal RNA, partial sequence	0	0	0	0	0	0	Anaeromassilibacillus senegalensis strain mt9 16S ribosomal RNA, partial sequence	88.204	Ethanoligenens harbinense YUAN-3 16S ribosomal RNA, partial sequence	88.064	d__Bacteria; p__Firmicutes; c__Clostridia; o__Oscillospirales; f__UCG-010; g__UCG-010	0.999897
	936b3f1b48d4674340b2dbf6012bcf2f	Anaeromassilibacillus senegalensis strain mt9 16S ribosomal RNA, partial sequence	0	0	0	0	0	0	Anaeromassilibacillus senegalensis strain mt9 16S ribosomal RNA, partial sequence	94.764	[Clostridium] leptum strain DSM 753 16S ribosomal RNA, partial sequence	94.241	d__Bacteria; p__Firmicutes; c__Clostridia; o__Oscillospirales; f__Ruminococcaceae; g__Incertae_Sedis; s__uncultured_bacterium	0.884835
	a8836d1a589b74918caedd600618e669	Anaeromassilibacillus senegalensis strain mt9 16S ribosomal RNA, partial sequence	0	0	0	0	0	0	Anaeromassilibacillus senegalensis strain mt9 16S ribosomal RNA, partial sequence	92.388	Neglecta timonensis strain SN17 16S ribosomal RNA, partial sequence	92.408	d__Bacteria; p__Firmicutes; c__Clostridia; o__Oscillospirales; f__Ruminococcaceae; g__uncultured	0.72061
	999d510e03280c8d96fc6b97311ec7ec	Anaeromassilibacillus senegalensis strain mt9 16S ribosomal RNA, partial sequence	0	0	0	0	0	0	Anaeromassilibacillus senegalensis strain mt9 16S ribosomal RNA, partial sequence	92.428	Acutalibacter muris strain KB18 16S ribosomal RNA, partial sequence	92.368	d__Bacteria; p__Firmicutes; c__Clostridia; o__Oscillospirales; f__Ruminococcaceae	0.998104
	ca8cdb89399f7536eb71cb09ae4b948d	Anaerophaga thermohalophila DSM 12881 strain Fru22 16S ribosomal RNA, partial sequence	0	0	0	0	0	0	Anaerophaga thermohalophila DSM 12881 strain Fru22 16S ribosomal RNA, partial sequence	85.608	Aurantiacicella marina strain 2A-8 16S ribosomal RNA, partial sequence	85.149	d__Bacteria; p__Bacteroidota; c__Bacteroidia; o__Bacteroidales; f__Rikenellaceae; g__Rikenellaceae_RC9_gut_group; s__uncultured_beta	0.836901
	6dd5e9e5afdc5371511d2237378ae04d	Anaerophaga thermohalophila DSM 12881 strain Fru22 16S ribosomal RNA, partial sequence	0	0	0	0	0	0	Anaerophaga thermohalophila DSM 12881 strain Fru22 16S ribosomal RNA, partial sequence	85.149	Sphingobacterium bambusae strain IBFC2009 16S ribosomal RNA, partial sequence	85.037	d__Bacteria; p__Bacteroidota; c__Bacteroidia; o__Bacteroidales; f__Rikenellaceae; g__Rikenellaceae_RC9_gut_group; s__uncultured_beta	0.996744
	34e4a3567bb1441883340a3826dba266	Anaerorhabdus furcosa 16S ribosomal RNA, partial sequence	0.00103152	0.000754343	0.00124793	0.0019685	0.00203897	0.00210117	Anaerorhabdus furcosa 16S ribosomal RNA, partial sequence	90	Anaerorhabdus furcosa strain T-301-A2 16S ribosomal RNA, partial sequence	90	d__Bacteria; p__Firmicutes; c__Bacilli; o__Erysipelotrichales; f__Erysipelotrichaceae; g__Solobacterium; s__uncultured_bacterium	0.99044
	170d535d923aebf7b197c949892a4aac	Anaerorhabdus furcosa 16S ribosomal RNA, partial sequence	0	0	0	0	0	0	Anaerorhabdus furcosa 16S ribosomal RNA, partial sequence	89.975	Anaerorhabdus furcosa strain T-301-A2 16S ribosomal RNA, partial sequence	89.975	d__Bacteria; p__Firmicutes; c__Bacilli; o__Erysipelotrichales; f__Erysipelotrichaceae; g__Solobacterium; s__uncultured_bacterium	0.998743
	a67ab25e5a7966a2384a9cfaed982c5c	Anaerorhabdus furcosa 16S ribosomal RNA, partial sequence	0	0	0	0.00081672	0.000823825	0	Anaerorhabdus furcosa 16S ribosomal RNA, partial sequence	90	Anaerorhabdus furcosa strain T-301-A2 16S ribosomal RNA, partial sequence	90	d__Bacteria; p__Firmicutes; c__Bacilli; o__Erysipelotrichales; f__Erysipelotrichaceae; g__Solobacterium; s__uncultured_bacterium	0.993321
	427cbcde0c37674a756c733a38b4f852	Anaerorhabdus furcosa 16S ribosomal RNA, partial sequence	0	0	0	0	0	0	Anaerorhabdus furcosa 16S ribosomal RNA, partial sequence	90.5	Anaerorhabdus furcosa strain T-301-A2 16S ribosomal RNA, partial sequence	90.5	d__Bacteria; p__Firmicutes; c__Bacilli; o__Erysipelotrichales; f__Erysipelotrichaceae; g__Solobacterium; s__uncultured_bacterium	0.994334
	2f4e6d213b6ec1e291766fcc674129f1	Anaerorhabdus furcosa 16S ribosomal RNA, partial sequence	0	0	0	0	0	0	Anaerorhabdus furcosa 16S ribosomal RNA, partial sequence	89.75	Anaerorhabdus furcosa strain T-301-A2 16S ribosomal RNA, partial sequence	89.75	d__Bacteria; p__Firmicutes; c__Bacilli; o__Erysipelotrichales; f__Erysipelotrichaceae; g__Solobacterium; s__uncultured_bacterium	0.988821
	8220f7a2995a7080b6797dc37eafc077	Anaerorhabdus furcosa 16S ribosomal RNA, partial sequence	0	0	0	0	0.00032953	0	Anaerorhabdus furcosa 16S ribosomal RNA, partial sequence	89.724	Anaerorhabdus furcosa strain T-301-A2 16S ribosomal RNA, partial sequence	89.724	d__Bacteria; p__Firmicutes; c__Bacilli; o__Erysipelotrichales; f__Erysipelotrichaceae; g__Solobacterium; s__uncultured_bacterium	0.997071
	425ba1cf1ca43846e68f00c8597454ac	Anaerosporobacter mobilis strain IMSNU 40011 16S ribosomal RNA, partial sequence	0	0	0	0	0	0	Anaerosporobacter mobilis strain IMSNU 40011 16S ribosomal RNA, partial sequence	97.105	Lachnoclostridium phytofermentans strain ISDg 16S ribosomal RNA, partial sequence	96.85	d__Bacteria; p__Firmicutes; c__Clostridia; o__Lachnospirales; f__Lachnospiraceae	0.999999
	9b8d2c8c42205b4cb17da06ad24e751f	Anaerosporobacter mobilis strain IMSNU 40011 16S ribosomal RNA, partial sequence	0	0	0	0	0	0	Anaerosporobacter mobilis strain IMSNU 40011 16S ribosomal RNA, partial sequence	96.842	Lachnoclostridium phytofermentans strain ISDg 16S ribosomal RNA, partial sequence	96.588	d__Bacteria; p__Firmicutes; c__Clostridia; o__Lachnospirales; f__Lachnospiraceae	0.999999
	b97ff75c410079e81caef12b64a2ad73	Anaerosporobacter mobilis strain IMSNU 40011 16S ribosomal RNA, partial sequence	0	0	0	0	0	0	Anaerosporobacter mobilis strain IMSNU 40011 16S ribosomal RNA, partial sequence	96.316	Lachnoclostridium phytofermentans strain ISDg 16S ribosomal RNA, partial sequence	96.063	d__Bacteria; p__Firmicutes; c__Clostridia; o__Lachnospirales; f__Lachnospiraceae	0.999999
	4a0d6fe62ec8eb6d277793af45d6fc88	Anaerostipes hadrus strain DSM 3319 16S ribosomal RNA, partial sequence	0	0	0	0	0	0	Anaerostipes hadrus strain DSM 3319 16S ribosomal RNA, partial sequence	96.842	Anaerostipes hadrus strain DSM 3319 16S ribosomal RNA, partial sequence	96.842	d__Bacteria; p__Firmicutes; c__Clostridia; o__Lachnospirales; f__Lachnospiraceae; g__Anaerostipes; s__uncultured_bacterium	0.99414
	75c427e59eda7c508b9df3cb25ba24da	Anaerostipes hadrus strain DSM 3319 16S ribosomal RNA, partial sequence	0	0	0	0	0	0	Anaerostipes hadrus strain DSM 3319 16S ribosomal RNA, partial sequence	96.316	Anaerostipes hadrus strain DSM 3319 16S ribosomal RNA, partial sequence	96.316	d__Bacteria; p__Firmicutes; c__Clostridia; o__Lachnospirales; f__Lachnospiraceae; g__Anaerostipes; s__uncultured_bacterium	0.985199
	3912c5624d06837389cec787d16ae0e4	Anaerostipes hadrus strain DSM 3319 16S ribosomal RNA, partial sequence	0	0	0	0	0	0	Anaerostipes hadrus strain DSM 3319 16S ribosomal RNA, partial sequence	96.063	Anaerostipes hadrus strain DSM 3319 16S ribosomal RNA, partial sequence	96.063	d__Bacteria; p__Firmicutes; c__Clostridia; o__Lachnospirales; f__Lachnospiraceae	0.999988
	87c34c1d0bc63f77eff702ffdb3a1383	Anaerotaenia torta strain FH052 16S ribosomal RNA, partial sequence	0	0.000280184	0	0	0	0	Anaerotaenia torta strain FH052 16S ribosomal RNA, partial sequence	95.263	Anaerosporobacter mobilis strain IMSNU 40011 16S ribosomal RNA, partial sequence	95	d__Bacteria; p__Firmicutes; c__Clostridia; o__Lachnospirales; f__Lachnospiraceae; g__Lachnospiraceae_FCS020_group; s__metagenome	0.979619
	a6e491ffcde14ef8769366d00cd07813	Anaerotaenia torta strain FH052 16S ribosomal RNA, partial sequence	0	0	0	0	0	0	Anaerotaenia torta strain FH052 16S ribosomal RNA, partial sequence	94.211	Herbinix luporum strain SD1D 16S ribosomal RNA, partial sequence	93.947	d__Bacteria; p__Firmicutes; c__Clostridia; o__Lachnospirales; f__Lachnospiraceae; g__Lachnospiraceae_ND3007_group; s__uncultured_bacterium	0.962771
	ec3e74f2cbed04fa190f7fe0a59dbf3a	Anaerotaenia torta strain FH052 16S ribosomal RNA, partial sequence	0	0	0	0	0	0	Anaerotaenia torta strain FH052 16S ribosomal RNA, partial sequence	95.526	Anaerosporobacter mobilis strain IMSNU 40011 16S ribosomal RNA, partial sequence	95.538	d__Bacteria; p__Firmicutes; c__Clostridia; o__Lachnospirales; f__Lachnospiraceae	0.999999
	183e5053c3bf069e6b60b5ebf95236da	Anaerotaenia torta strain FH052 16S ribosomal RNA, partial sequence	0	0	0	0	0	0	Anaerotaenia torta strain FH052 16S ribosomal RNA, partial sequence	95.263	Kineothrix alysoides strain KNHs209 16S ribosomal RNA, partial sequence	95	d__Bacteria; p__Firmicutes; c__Clostridia; o__Lachnospirales; f__Lachnospiraceae	0.999919
	f731c984ddbd7050ee4fb88ce0931635	Anaerotignum aminivorans strain SH021 16S ribosomal RNA, partial sequence	0	0	0	0	0	0	Anaerotignum aminivorans strain SH021 16S ribosomal RNA, partial sequence	94.545	Defluviitalea raffinosedens strain A6 16S ribosomal RNA, partial sequence	93.766	d__Bacteria; p__Firmicutes; c__Clostridia; o__Lachnospirales; f__Lachnospiraceae; g__uncultured	0.919642
	fda635a1ef36a9835f8708f7eada1861	Anaerotignum aminivorans strain SH021 16S ribosomal RNA, partial sequence	0	0	0	0	0	0	Anaerotignum aminivorans strain SH021 16S ribosomal RNA, partial sequence	93.49	Defluviitalea raffinosedens strain A6 16S ribosomal RNA, partial sequence	92.969	d__Bacteria; p__Firmicutes; c__Clostridia; o__Lachnospirales; f__Lachnospiraceae; g__Tuzzerella; s__uncultured_bacterium	0.972484
	23c71de26ff5299fb3d5c9714178d94c	Anaerotignum lactatifermentans strain G17 16S ribosomal RNA, partial sequence	0	0	0	0	0	0	Anaerotignum lactatifermentans strain G17 16S ribosomal RNA, partial sequence	96.094	Anaerotignum aminivorans strain SH021 16S ribosomal RNA, partial sequence	95.573	d__Bacteria; p__Firmicutes; c__Clostridia; o__Lachnospirales; f__Lachnospiraceae; g__Lachnospiraceae_UCG-010	0.924286
	f104c5891d7fbd64f5a1985c2244b3fc	Anaerotruncus colihominis strain WAL 14565 16S ribosomal RNA, partial sequence	0	0	0	0	0	0	Anaerotruncus colihominis strain WAL 14565 16S ribosomal RNA, partial sequence	93.404	Hydrogenoanaerobacterium saccharovorans strain SW512 16S ribosomal RNA, partial sequence	93.048	d__Bacteria; p__Firmicutes; c__Clostridia; o__Oscillospirales; f__Ruminococcaceae; g__Candidatus_Soleaferrea; s__uncultured_bacterium	0.886473
	a91d53830140bd0c88e5b5219a646ef3	Anaerotruncus colihominis strain WAL 14565 16S ribosomal RNA, partial sequence	0	0	0	0	0	0	Anaerotruncus colihominis strain WAL 14565 16S ribosomal RNA, partial sequence	89.351	Ethanoligenens harbinense YUAN-3 16S ribosomal RNA, partial sequence	89.446	d__Bacteria; p__Firmicutes; c__Clostridia; o__Oscillospirales; f__[Eubacterium]_coprostanoligenes_group; g__[Eubacterium]_coprostanoligenes_group; s__uncultured_bacterium	0.753914
	59e08d7d9a85d535278f45c3c70c0da1	Anaerotruncus rubiinfantis strain MT15 16S ribosomal RNA, partial sequence	0	0	0	0	0	0	Anaerotruncus rubiinfantis strain MT15 16S ribosomal RNA, partial sequence	91.601	Phocea massiliensis strain Marseille-P2769 16S ribosomal RNA, partial sequence	91.316	d__Bacteria; p__Firmicutes; c__Clostridia; o__Oscillospirales; f__Ruminococcaceae; g__uncultured; s__uncultured_bacterium	0.9357
	154fd41b1201002468cc4e0b42cd8c65	Anaerovibrio lipolyticus DSM 3074 16S ribosomal RNA, partial sequence	0	0	0	0	0	0	Anaerovibrio lipolyticus DSM 3074 16S ribosomal RNA, partial sequence	93.734	Anaerovibrio lipolyticus DSM 3074 16S ribosomal RNA, partial sequence	93.484	d__Bacteria; p__Firmicutes; c__Negativicutes; o__Veillonellales-Selenomonadales; f__Selenomonadaceae; g__Anaerovibrio; s__uncultured_bacterium	0.702682
	ba043df6de3cdf5aea2ed63f6154fc2a	Anaerovibrio lipolyticus DSM 3074 16S ribosomal RNA, partial sequence	0	0	0	0	0	0	Anaerovibrio lipolyticus DSM 3074 16S ribosomal RNA, partial sequence	94.307	Anaerovibrio lipolyticus DSM 3074 16S ribosomal RNA, partial sequence	93.812	d__Bacteria; p__Firmicutes; c__Negativicutes; o__Veillonellales-Selenomonadales; f__Selenomonadaceae; g__Anaerovibrio	0.997215
	9a109742071b101f9c0b956226f5b28e	Anaerovibrio lipolyticus DSM 3074 16S ribosomal RNA, partial sequence	0	0	0	0	0	0	Anaerovibrio lipolyticus DSM 3074 16S ribosomal RNA, partial sequence	95.522	Anaerovibrio lipolyticus DSM 3074 16S ribosomal RNA, partial sequence	95.511	d__Bacteria; p__Firmicutes; c__Negativicutes; o__Veillonellales-Selenomonadales; f__Selenomonadaceae; g__Anaerovibrio; s__Anaerovibrio_sp.	0.810492
	53543cb715bb6a150a3eb6b96a18065d	Anaerovorax odorimutans strain NorPut 16S ribosomal RNA, partial sequence	0	0	0	0	0	0	Anaerovorax odorimutans strain NorPut 16S ribosomal RNA, partial sequence	91.645	Anoxynatronum buryatiense strain Su22 16S ribosomal RNA, partial sequence	90.39	d__Bacteria; p__Firmicutes; c__Clostridia; o__Peptostreptococcales-Tissierellales; f__Anaerovoracaceae; g__Family_XIII_UCG-001; s__uncultured_Anaerovorax	0.995761
	f94ca5579f824eed274a329b851a8e6a	Anaerovorax odorimutans strain NorPut 16S ribosomal RNA, partial sequence	0	0	0	0	0	0	Anaerovorax odorimutans strain NorPut 16S ribosomal RNA, partial sequence	88.802	Aminipila butyrica strain FH042 16S ribosomal RNA, partial sequence	88.743	d__Bacteria; p__Firmicutes; c__Clostridia; o__Peptostreptococcales-Tissierellales; f__Anaerovoracaceae; g__Family_XIII_UCG-001; s__uncultured_bacterium	0.830127
	d8cb7e6b04dddff1dced0957e5bb9a9b	Anaerovorax odorimutans strain NorPut 16S ribosomal RNA, partial sequence	0	0	0	0	0	0	Anaerovorax odorimutans strain NorPut 16S ribosomal RNA, partial sequence	93.717	Aminipila butyrica strain FH042 16S ribosomal RNA, partial sequence	93.717	d__Bacteria; p__Firmicutes; c__Clostridia; o__Peptostreptococcales-Tissierellales; f__Anaerovoracaceae; g__Anaerovorax; s__uncultured_bacterium	0.916694
	4b92783f43c04872d04d035de029ef84	Anoxynatronum buryatiense strain Su22 16S ribosomal RNA, partial sequence	0	0	0	0	0	0	Anoxynatronum buryatiense strain Su22 16S ribosomal RNA, partial sequence	86.979	Christensenella massiliensis strain Marseille-P2438 16S ribosomal RNA, partial sequence	86.684	d__Bacteria; p__Firmicutes; c__Clostridia; o__Christensenellales; f__Christensenellaceae; g__Christensenellaceae_R-7_group	0.99743
	233da275935434bab9758ce76dee7875	Anoxynatronum buryatiense strain Su22 16S ribosomal RNA, partial sequence	0	0	0	0	0	0	Anoxynatronum buryatiense strain Su22 16S ribosomal RNA, partial sequence	86.979	Christensenella massiliensis strain Marseille-P2438 16S ribosomal RNA, partial sequence	86.684	d__Bacteria; p__Firmicutes; c__Clostridia; o__Christensenellales; f__Christensenellaceae; g__Christensenellaceae_R-7_group	0.997214
	1d971c4cabde9233d17b369fa1611f2d	Anoxynatronum buryatiense strain Su22 16S ribosomal RNA, partial sequence	0	0	0	0	0	0	Anoxynatronum buryatiense strain Su22 16S ribosomal RNA, partial sequence	85.714	Lutispora thermophila DSM 19022 strain EBR46 16S ribosomal RNA, partial sequence	85.53	d__Bacteria; p__Firmicutes; c__Clostridia; o__Christensenellales; f__Christensenellaceae; g__Christensenellaceae_R-7_group	0.989948
	4b11ddc4b2db4228dc371fca42873053	Anoxynatronum buryatiense strain Su22 16S ribosomal RNA, partial sequence	0	0	0	0	0	0	Anoxynatronum buryatiense strain Su22 16S ribosomal RNA, partial sequence	87.24	Christensenella massiliensis strain Marseille-P2438 16S ribosomal RNA, partial sequence	86.945	d__Bacteria; p__Firmicutes; c__Clostridia; o__Christensenellales; f__Christensenellaceae; g__Christensenellaceae_R-7_group; s__uncultured_prokaryote	0.791564
	8c4462077a85cc6617fb6ab81807c673	Aquimarina macrocephali JAMB N27 16S ribosomal RNA, partial sequence	0	0	0	0	0	0	Aquimarina macrocephali JAMB N27 16S ribosomal RNA, partial sequence	83.911	Sunxiuqinia rutila strain HG677 16S ribosomal RNA, partial sequence	83.663	d__Bacteria; p__Bacteroidota; c__Bacteroidia; o__Bacteroidales; f__Rikenellaceae; g__Rikenellaceae_RC9_gut_group; s__wallaby_gut	0.981925
	842e905d80c1a2b96339af4b77bd2aee	Asteroleplasma anaerobium strain 161 16S ribosomal RNA, partial sequence	0	0	0	0	0	0	Asteroleplasma anaerobium strain 161 16S ribosomal RNA, partial sequence	86.173	Solobacterium moorei strain JCM 10645 16S ribosomal RNA, partial sequence	79.753	d__Bacteria; p__Firmicutes; c__Bacilli; o__Erysipelotrichales; f__Erysipelatoclostridiaceae; g__Asteroleplasma; s__uncultured_bacterium	0.999997
	83822302cbb643b05c2ee7981365e87e	Asteroleplasma anaerobium strain 161 16S ribosomal RNA, partial sequence	0	0	0	0	0	0	Asteroleplasma anaerobium strain 161 16S ribosomal RNA, partial sequence	95.533	Beduini massiliensis strain GM1 16S ribosomal RNA, partial sequence	79.218	d__Bacteria; p__Firmicutes; c__Bacilli; o__Erysipelotrichales; f__Erysipelatoclostridiaceae; g__Asteroleplasma	1
	5e566f0e06ac6b705a30921f9b172c3e	Aurantiacicella marina strain 2A-8 16S ribosomal RNA, partial sequence	0	0	0	0	0	0	Aurantiacicella marina strain 2A-8 16S ribosomal RNA, partial sequence	84.04	Galbibacter mesophilus strain NBRC 101624 16S ribosomal RNA, partial sequence	84.04	d__Bacteria; p__Bacteroidota; c__Bacteroidia; o__Bacteroidales; f__Rikenellaceae; g__Rikenellaceae_RC9_gut_group; s__uncultured_bacterium	0.997398
	4b7dccb91814eef01ac3a884f7710ba9	Aurantiacicella marina strain 2A-8 16S ribosomal RNA, partial sequence	0	0	0	0	0	0	Aurantiacicella marina strain 2A-8 16S ribosomal RNA, partial sequence	83.168	Imtechella halotolerans strain K1 16S ribosomal RNA, partial sequence	82.63	d__Bacteria; p__Bacteroidota; c__Bacteroidia; o__Bacteroidales; f__Rikenellaceae; g__Rikenellaceae_RC9_gut_group; s__uncultured_bacterium	0.994572
	fb66c5cb224a42d43b957f587b22aef2	Aurantiacicella marina strain 2A-8 16S ribosomal RNA, partial sequence	0	0	0	0	0	0	Aurantiacicella marina strain 2A-8 16S ribosomal RNA, partial sequence	83.623	Imtechella halotolerans strain K1 16S ribosomal RNA, partial sequence	83.127	d__Bacteria; p__Bacteroidota; c__Bacteroidia; o__Bacteroidales; f__Rikenellaceae; g__Rikenellaceae_RC9_gut_group; s__uncultured_bacterium	0.993315
	daaca3b04e62bd61192f064d1e52d405	Aurantiacicella marina strain 2A-8 16S ribosomal RNA, partial sequence	0	0	0	0	0	0	Aurantiacicella marina strain 2A-8 16S ribosomal RNA, partial sequence	84.539	Porphyromonas pogonae strain MI 10-1288 16S ribosomal RNA, partial sequence	84.236	d__Bacteria; p__Bacteroidota; c__Bacteroidia; o__Bacteroidales; f__Rikenellaceae; g__Rikenellaceae_RC9_gut_group; s__uncultured_bacterium	0.996011
	0cdfd7b17dab9138d6c8cc9bdaaf897c	Bacillus haynesii strain NRRL B-41327 16S ribosomal RNA, partial sequence	0	0	0	0	0	0	Bacillus haynesii strain NRRL B-41327 16S ribosomal RNA, partial sequence	100	Bacillus paralicheniformis strain KJ-16 16S ribosomal RNA, partial sequence	100	d__Bacteria; p__Firmicutes; c__Bacilli; o__Bacillales; f__Bacillaceae; g__Bacillus	0.999745
	c1e815fc55f175e3131a25dbf273853b	Bacteroides caecigallinarum strain C13EG111 16S ribosomal RNA, partial sequence	0	0	0	0	0	0	Bacteroides caecigallinarum strain C13EG111 16S ribosomal RNA, partial sequence	99.75	Bacteroides mediterraneensis strain Marseille-P2644 16S ribosomal RNA, partial sequence	92.574	d__Bacteria; p__Bacteroidota; c__Bacteroidia; o__Bacteroidales; f__Bacteroidaceae; g__Bacteroides; s__Bacteroides_caecigallinarum	0.999998
	940722d2ca69c6558f9875823fdad8af	Bacteroides caecigallinarum strain C13EG111 16S ribosomal RNA, partial sequence	0	0	0	0	0	0	Bacteroides caecigallinarum strain C13EG111 16S ribosomal RNA, partial sequence	99.75	Bacteroides mediterraneensis strain Marseille-P2644 16S ribosomal RNA, partial sequence	92.556	d__Bacteria; p__Bacteroidota; c__Bacteroidia; o__Bacteroidales; f__Bacteroidaceae; g__Bacteroides; s__Bacteroides_caecigallinarum	0.999998
	d4c6d9ad4cf6cf9f375810bc43dfb57b	Bacteroides caecigallinarum strain C13EG111 16S ribosomal RNA, partial sequence	0	0	0	0	0	0	Bacteroides caecigallinarum strain C13EG111 16S ribosomal RNA, partial sequence	92.519	Bacteroides stercorirosoris JCM 17103 16S ribosomal RNA, partial sequence	92.269	d__Bacteria; p__Bacteroidota; c__Bacteroidia; o__Bacteroidales; f__Bacteroidaceae; g__Bacteroides; s__uncultured_bacterium	0.885516
	de9bedc50416e80c1e5ad515ca131544	Bacteroides clarus YIT 12056 strain JCM 16067 16S ribosomal RNA, partial sequence	0	0	0	0	0	0	Bacteroides clarus YIT 12056 strain JCM 16067 16S ribosomal RNA, partial sequence	88.529	Bacteroides clarus YIT 12056 16S ribosomal RNA, partial sequence	88.529	d__Bacteria; p__Bacteroidota; c__Bacteroidia; o__Bacteroidales; f__Prevotellaceae; g__Prevotellaceae_UCG-004; s__uncultured_bacterium	0.999997
	40c87eee60afa50411d6516e351d17b9	Bacteroides clarus YIT 12056 strain JCM 16067 16S ribosomal RNA, partial sequence	0	0	0	0	0	0	Bacteroides clarus YIT 12056 strain JCM 16067 16S ribosomal RNA, partial sequence	91.791	Bacteroides clarus YIT 12056 16S ribosomal RNA, partial sequence	91.791	d__Bacteria; p__Bacteroidota; c__Bacteroidia; o__Bacteroidales; f__Prevotellaceae; g__Prevotellaceae_UCG-004; s__uncultured_bacterium	0.9979
	a35d5673e78570e22152fbc878c025c7	Bacteroides eggerthii strain JCM 12986 16S ribosomal RNA, partial sequence	0	0	0	0	0	0	Bacteroides eggerthii strain JCM 12986 16S ribosomal RNA, partial sequence	99.5	Bacteroides eggerthii strain DSM 20697 16S ribosomal RNA, partial sequence	99.5	d__Bacteria; p__Bacteroidota; c__Bacteroidia; o__Bacteroidales; f__Bacteroidaceae; g__Bacteroides; s__Bacteroides_eggerthii	0.999855
	212940699f4b682069bb0abf768c2ab1	Bacteroides faecichinchillae JCM 17102 16S ribosomal RNA, partial sequence	0	0	0	0	0	0	Bacteroides faecichinchillae JCM 17102 16S ribosomal RNA, partial sequence	89.604	Bacteroides faecis MAJ27 16S ribosomal RNA, partial sequence	89.578	d__Bacteria; p__Bacteroidota; c__Bacteroidia; o__Bacteroidales; f__Prevotellaceae; g__Prevotellaceae_UCG-004; s__uncultured_bacterium	0.999876
	c49ce89406d55a1ad7e63bd395ba17ed	Bacteroides faecichinchillae JCM 17102 16S ribosomal RNA, partial sequence	0	0	0	0	0	0	Bacteroides faecichinchillae JCM 17102 16S ribosomal RNA, partial sequence	89.356	Bacteroides faecis MAJ27 16S ribosomal RNA, partial sequence	89.33	d__Bacteria; p__Bacteroidota; c__Bacteroidia; o__Bacteroidales; f__Prevotellaceae; g__Prevotellaceae_UCG-004; s__uncultured_bacterium	0.999922
	858ac901a84a5f99fa1c6ece7adfdd2e	Bacteroides faecis MAJ27 16S ribosomal RNA, partial sequence	0	0	0	0	0	0	Bacteroides faecis MAJ27 16S ribosomal RNA, partial sequence	99	Bacteroides faecis MAJ27 16S ribosomal RNA, partial sequence	99	d__Bacteria; p__Bacteroidota; c__Bacteroidia; o__Bacteroidales; f__Bacteroidaceae; g__Bacteroides; s__Bacteroides_thetaiotaomicron	0.947798
	5ee43288c5e002c89c7bcfda92a27299	Bacteroides fragilis strain NCTC 9343 16S ribosomal RNA, complete sequence	0	0	0	0	0	0	Bacteroides fragilis strain NCTC 9343 16S ribosomal RNA, complete sequence	100	Bacteroides fragilis strain JCM 11019 16S ribosomal RNA, partial sequence	100	d__Bacteria; p__Bacteroidota; c__Bacteroidia; o__Bacteroidales; f__Bacteroidaceae; g__Bacteroides; s__Bacteroides_fragilis	0.996014
	c1553b10ddbb1e45f990b0b8e9db5716	Bacteroides fragilis strain NCTC 9343 16S ribosomal RNA, complete sequence	0	0	0	0	0	0	Bacteroides fragilis strain NCTC 9343 16S ribosomal RNA, complete sequence	99.75	Bacteroides fragilis strain JCM 11019 16S ribosomal RNA, partial sequence	99.75	d__Bacteria; p__Bacteroidota; c__Bacteroidia; o__Bacteroidales; f__Bacteroidaceae; g__Bacteroides; s__Bacteroides_fragilis	0.989666
	ad475d4d49c20e75131d744ba125351b	Bacteroides fragilis strain NCTC 9343 16S ribosomal RNA, complete sequence	0	0	0	0	0	0	Bacteroides fragilis strain NCTC 9343 16S ribosomal RNA, complete sequence	99.75	Bacteroides fragilis strain JCM 11019 16S ribosomal RNA, partial sequence	99.75	d__Bacteria; p__Bacteroidota; c__Bacteroidia; o__Bacteroidales; f__Bacteroidaceae; g__Bacteroides; s__Bacteroides_fragilis	0.989299
	6111b5b74a053491a42fc3636b34263e	Bacteroides fragilis strain NCTC 9343 16S ribosomal RNA, complete sequence	0	0	0	0	0	0	Bacteroides fragilis strain NCTC 9343 16S ribosomal RNA, complete sequence	99.75	Bacteroides fragilis strain JCM 11019 16S ribosomal RNA, partial sequence	99.75	d__Bacteria; p__Bacteroidota; c__Bacteroidia; o__Bacteroidales; f__Bacteroidaceae; g__Bacteroides; s__Bacteroides_fragilis	0.986082
	d71a6519717dc30cd5398fc3fcee011e	Bacteroides fragilis strain NCTC 9343 16S ribosomal RNA, complete sequence	0	0	0	0	0	0	Bacteroides fragilis strain NCTC 9343 16S ribosomal RNA, complete sequence	99.75	Bacteroides fragilis strain JCM 11019 16S ribosomal RNA, partial sequence	99.75	d__Bacteria; p__Bacteroidota; c__Bacteroidia; o__Bacteroidales; f__Bacteroidaceae; g__Bacteroides; s__Bacteroides_fragilis	0.989558
	a8fcc653e1e24006e5ce8b3890ab48d1	Bacteroides fragilis strain NCTC 9343 16S ribosomal RNA, complete sequence	0	0	0	0	0	0	Bacteroides fragilis strain NCTC 9343 16S ribosomal RNA, complete sequence	100	Bacteroides fragilis strain JCM 11019 16S ribosomal RNA, partial sequence	100	d__Bacteria; p__Bacteroidota; c__Bacteroidia; o__Bacteroidales; f__Bacteroidaceae; g__Bacteroides; s__Bacteroides_fragilis	0.910367
	35b4af3d3a932f65b5ec10c1bf31b6d1	Bacteroides fragilis strain NCTC 9343 16S ribosomal RNA, complete sequence	0	0	0	0	0	0	Bacteroides fragilis strain NCTC 9343 16S ribosomal RNA, complete sequence	96.193	Bacteroides fragilis strain JCM 11019 16S ribosomal RNA, partial sequence	96.193	d__Bacteria; p__Bacteroidota; c__Bacteroidia; o__Bacteroidales; f__Bacteroidaceae; g__Bacteroides; s__bacterium_NLAE-zl-H13	0.726843
	a545a6764343cdc5d142079a9371daa7	Bacteroides fragilis strain NCTC 9343 16S ribosomal RNA, complete sequence	0	0	0	0	0	0	Bacteroides fragilis strain NCTC 9343 16S ribosomal RNA, complete sequence	93.284	Bacteroides fragilis strain JCM 11019 16S ribosomal RNA, partial sequence	93.284	d__Bacteria; p__Bacteroidota; c__Bacteroidia; o__Bacteroidales; f__Bacteroidaceae; g__Bacteroides; s__bacterium_NLAE-zl-H13	0.763279
	77efad36011a513a1ae7c4857fd877bf	Bacteroides fragilis strain NCTC 9343 16S ribosomal RNA, complete sequence	0	0	0	0	0	0	Bacteroides fragilis strain NCTC 9343 16S ribosomal RNA, complete sequence	99.632	Bacteroides fragilis strain JCM 11019 16S ribosomal RNA, partial sequence	99.632	d__Bacteria; p__Bacteroidota; c__Bacteroidia; o__Bacteroidales; f__Bacteroidaceae; g__Bacteroides	1
	d19d181d3cc2f25ff32a2d3a26fe9f82	Bacteroides oleiciplenus YIT 12058 strain JCM 16102 16S ribosomal RNA, partial sequence	0	0	0	0	0	0	Bacteroides oleiciplenus YIT 12058 strain JCM 16102 16S ribosomal RNA, partial sequence	87.593	Paludibacter jiangxiensis strain NM7 16S ribosomal RNA, partial sequence	87.654	d__Bacteria; p__Bacteroidota; c__Bacteroidia; o__Bacteroidales; f__Paludibacteraceae; g__uncultured; s__uncultured_bacterium	0.944711
	edfe4f1656f589ec0847950453c19080	Bacteroides oleiciplenus YIT 12058 strain JCM 16102 16S ribosomal RNA, partial sequence	0	0	0	0	0	0	Bacteroides oleiciplenus YIT 12058 strain JCM 16102 16S ribosomal RNA, partial sequence	87.345	Paludibacter jiangxiensis strain NM7 16S ribosomal RNA, partial sequence	87.407	d__Bacteria; p__Bacteroidota; c__Bacteroidia; o__Bacteroidales; f__Paludibacteraceae; g__uncultured; s__uncultured_bacterium	0.930457
	4d62bdf29dbdebde452d1cb2e65df0ed	Bacteroides ovatus strain JCM 5824 16S ribosomal RNA, partial sequence	0	0	0	0	0	0	Bacteroides ovatus strain JCM 5824 16S ribosomal RNA, partial sequence	99.75	Bacteroides ovatus strain CIP 103756 16S ribosomal RNA, partial sequence	99.75	d__Bacteria; p__Bacteroidota; c__Bacteroidia; o__Bacteroidales; f__Bacteroidaceae; g__Bacteroides; s__Bacteroides_ovatus	0.963412
	ee98dd1d3d8ecc1b94efa0b34665b6b5	Bacteroides ovatus strain JCM 5824 16S ribosomal RNA, partial sequence	0	0	0	0	0	0	Bacteroides ovatus strain JCM 5824 16S ribosomal RNA, partial sequence	99.501	Bacteroides ovatus strain CIP 103756 16S ribosomal RNA, partial sequence	99.501	d__Bacteria; p__Bacteroidota; c__Bacteroidia; o__Bacteroidales; f__Bacteroidaceae; g__Bacteroides; s__Bacteroides_ovatus	0.962904
	596503868927fa3c4dfd5d4e0fb9bf38	Bacteroides plebeius DSM 17135 strain M12 16S ribosomal RNA, partial sequence	0	0	0	0	0	0	Bacteroides plebeius DSM 17135 strain M12 16S ribosomal RNA, partial sequence	90.274	Bacteroides coprocola DSM 17136 strain M16 16S ribosomal RNA, partial sequence	90.25	d__Bacteria; p__Bacteroidota; c__Bacteroidia; o__Bacteroidales; f__Bacteroidaceae; g__Bacteroides; s__uncultured_bacterium	0.84548
	83cab041d28b30016f13dae882a9f747	Bacteroides stercoris ATCC 43183 16S ribosomal RNA, partial sequence	0	0	0	0	0	0	Bacteroides stercoris ATCC 43183 16S ribosomal RNA, partial sequence	95	Bacteroides uniformis strain JCM 5828 16S ribosomal RNA, partial sequence	94.763	d__Bacteria; p__Bacteroidota; c__Bacteroidia; o__Bacteroidales; f__Bacteroidaceae; g__Bacteroides	0.999992
	3a762b1716fb8d75481e63645d0d8fec	Bacteroides stercoris ATCC 43183 16S ribosomal RNA, partial sequence	0	0	0	0	0	0	Bacteroides stercoris ATCC 43183 16S ribosomal RNA, partial sequence	94.75	Bacteroides stercoris ATCC 43183 strain JCM 9496 16S ribosomal RNA, partial sequence	94.75	d__Bacteria; p__Bacteroidota; c__Bacteroidia; o__Bacteroidales; f__Bacteroidaceae; g__Bacteroides; s__uncultured_bacterium	0.797004
	0b5217997e331367bb50f62c043d0cac	Bacteroides stercoris ATCC 43183 strain JCM 9496 16S ribosomal RNA, partial sequence	0	0	0	0	0	0	Bacteroides stercoris ATCC 43183 strain JCM 9496 16S ribosomal RNA, partial sequence	99.75	Bacteroides stercoris ATCC 43183 16S ribosomal RNA, partial sequence	98.75	d__Bacteria; p__Bacteroidota; c__Bacteroidia; o__Bacteroidales; f__Bacteroidaceae; g__Bacteroides; s__Bacteroides_stercoris	0.989816
	14be913ada0a729028c92d77ac179f38	Bacteroides stercoris ATCC 43183 strain JCM 9496 16S ribosomal RNA, partial sequence	0	0	0	0	0	0	Bacteroides stercoris ATCC 43183 strain JCM 9496 16S ribosomal RNA, partial sequence	100	Bacteroides stercoris ATCC 43183 16S ribosomal RNA, partial sequence	99	d__Bacteria; p__Bacteroidota; c__Bacteroidia; o__Bacteroidales; f__Bacteroidaceae; g__Bacteroides; s__Bacteroides_stercoris	0.993992
	1648e2e01376bb1ff5324d2c327d8b76	Bacteroides stercoris ATCC 43183 strain JCM 9496 16S ribosomal RNA, partial sequence	0	0	0	0	0	0	Bacteroides stercoris ATCC 43183 strain JCM 9496 16S ribosomal RNA, partial sequence	99.75	Bacteroides stercoris ATCC 43183 16S ribosomal RNA, partial sequence	98.75	d__Bacteria; p__Bacteroidota; c__Bacteroidia; o__Bacteroidales; f__Bacteroidaceae; g__Bacteroides; s__Bacteroides_stercoris	0.998226
	21cd7e694982a77b541d5323ff3face8	Bacteroides stercoris ATCC 43183 strain JCM 9496 16S ribosomal RNA, partial sequence	0	0	0	0	0	0	Bacteroides stercoris ATCC 43183 strain JCM 9496 16S ribosomal RNA, partial sequence	94	Bacteroides stercoris ATCC 43183 16S ribosomal RNA, partial sequence	93.75	d__Bacteria; p__Bacteroidota; c__Bacteroidia; o__Bacteroidales; f__Bacteroidaceae; g__Bacteroides; s__uncultured_bacterium	0.77452
	2f252309e164352cabda61de211f0cee	Bacteroides stercoris ATCC 43183 strain JCM 9496 16S ribosomal RNA, partial sequence	0	0	0	0	0	0	Bacteroides stercoris ATCC 43183 strain JCM 9496 16S ribosomal RNA, partial sequence	93.165	Bacteroides stercoris ATCC 43183 16S ribosomal RNA, partial sequence	92.152	d__Bacteria; p__Bacteroidota; c__Bacteroidia; o__Bacteroidales; f__Bacteroidaceae; g__Bacteroides; s__Bacteroides_stercoris	0.806517
	bf053efa36749fde4099d1e5a62f6d49	Bacteroides thetaiotaomicron strain VPI-5482 16S ribosomal RNA, partial sequence	0	0	0	0	0	0	Bacteroides thetaiotaomicron strain VPI-5482 16S ribosomal RNA, partial sequence	100	Bacteroides thetaiotaomicron strain JCM 5827 16S ribosomal RNA, partial sequence	100	d__Bacteria; p__Bacteroidota; c__Bacteroidia; o__Bacteroidales; f__Bacteroidaceae; g__Bacteroides; s__Bacteroides_thetaiotaomicron	0.941281
	de5c6ede8c34b5a4061590a1656eb657	Bacteroides thetaiotaomicron strain VPI-5482 16S ribosomal RNA, partial sequence	0	0	0	0	0	0	Bacteroides thetaiotaomicron strain VPI-5482 16S ribosomal RNA, partial sequence	99.75	Bacteroides thetaiotaomicron strain JCM 5827 16S ribosomal RNA, partial sequence	99.75	d__Bacteria; p__Bacteroidota; c__Bacteroidia; o__Bacteroidales; f__Bacteroidaceae; g__Bacteroides; s__Bacteroides_thetaiotaomicron	0.920051
	c0bec9b15ee9aeb7fc60905e17f40ed0	Bacteroides thetaiotaomicron strain VPI-5482 16S ribosomal RNA, partial sequence	0	0	0	0	0	0	Bacteroides thetaiotaomicron strain VPI-5482 16S ribosomal RNA, partial sequence	99.75	Bacteroides thetaiotaomicron strain JCM 5827 16S ribosomal RNA, partial sequence	99.75	d__Bacteria; p__Bacteroidota; c__Bacteroidia; o__Bacteroidales; f__Bacteroidaceae; g__Bacteroides; s__Bacteroides_thetaiotaomicron	0.919718
	9eacea1d4b5549db4b13d97db0f3e883	Bacteroides thetaiotaomicron strain VPI-5482 16S ribosomal RNA, partial sequence	0	0	0	0	0	0	Bacteroides thetaiotaomicron strain VPI-5482 16S ribosomal RNA, partial sequence	99.632	Bacteroides faecichinchillae JCM 17102 16S ribosomal RNA, partial sequence	99.632	d__Bacteria; p__Bacteroidota; c__Bacteroidia; o__Bacteroidales; f__Bacteroidaceae; g__Bacteroides	1
	cf1bd7640195331747b3ce18a73bfd89	Bacteroides timonensis AP1 16S ribosomal RNA, partial sequence	0	0	0	0	0	0	Bacteroides timonensis AP1 16S ribosomal RNA, partial sequence	87.097	Bacteroides coprosuis strain JCM 13475 16S ribosomal RNA, partial sequence	87.097	d__Bacteria; p__Bacteroidota; c__Bacteroidia; o__Bacteroidales; f__Prevotellaceae; g__Prevotellaceae_UCG-004	0.970095
	4341969b7d5998e7cc99bab1100848af	Bacteroides uniformis strain JCM 5828 16S ribosomal RNA, partial sequence	0	0	0	0	0	0	Bacteroides uniformis strain JCM 5828 16S ribosomal RNA, partial sequence	99.5	Bacteroides uniformis strain JCM 5828 16S ribosomal RNA, partial sequence	99.5	d__Bacteria; p__Bacteroidota; c__Bacteroidia; o__Bacteroidales; f__Bacteroidaceae; g__Bacteroides; s__Bacteroides_uniformis	0.99087
	4ba71ff022f155e028d159c021e5130c	Bacteroides uniformis strain JCM 5828 16S ribosomal RNA, partial sequence	0	0	0	0	0	0	Bacteroides uniformis strain JCM 5828 16S ribosomal RNA, partial sequence	100	Bacteroides uniformis strain JCM 5828 16S ribosomal RNA, partial sequence	100	d__Bacteria; p__Bacteroidota; c__Bacteroidia; o__Bacteroidales; f__Bacteroidaceae; g__Bacteroides; s__Bacteroides_uniformis	0.972576
	4284e2f33815e58648b95241dcf8dc91	Bacteroides vulgatus ATCC 8482 16S ribosomal RNA, partial sequence	0	0	0	0	0	0	Bacteroides vulgatus ATCC 8482 16S ribosomal RNA, partial sequence	99.75	Bacteroides vulgatus strain JCM 5826 16S ribosomal RNA, partial sequence	99.75	d__Bacteria; p__Bacteroidota; c__Bacteroidia; o__Bacteroidales; f__Bacteroidaceae; g__Bacteroides; s__Bacteroides_vulgatus	0.964302
	524ad0ad8860b3b1f840ec3ea3eddbf5	Bacteroides vulgatus ATCC 8482 16S ribosomal RNA, partial sequence	0	0	0	0	0	0	Bacteroides vulgatus ATCC 8482 16S ribosomal RNA, partial sequence	99.252	Bacteroides vulgatus strain JCM 5826 16S ribosomal RNA, partial sequence	99.252	d__Bacteria; p__Bacteroidota; c__Bacteroidia; o__Bacteroidales; f__Bacteroidaceae; g__Bacteroides; s__Bacteroides_vulgatus	0.919386
	23b86f52321adfd31094596e5e7214aa	Bacteroides xylanisolvens XB1A 16S ribosomal RNA, partial sequence	0	0	0	0	0	0	Bacteroides xylanisolvens XB1A 16S ribosomal RNA, partial sequence	99	Bacteroides xylanisolvens XB1A 16S ribosomal RNA, partial sequence	99	d__Bacteria; p__Bacteroidota; c__Bacteroidia; o__Bacteroidales; f__Bacteroidaceae; g__Bacteroides	1
	3a2a7ed88e3c12a934a42df1a0f16417	Bacteroides xylanisolvens XB1A 16S ribosomal RNA, partial sequence	0	0	0	0	0	0	Bacteroides xylanisolvens XB1A 16S ribosomal RNA, partial sequence	100	Bacteroides xylanisolvens XB1A 16S ribosomal RNA, partial sequence	99.75	d__Bacteria; p__Bacteroidota; c__Bacteroidia; o__Bacteroidales; f__Bacteroidaceae; g__Bacteroides	1
	a308c7c16f397073b68c002e7855b64f	Bacteroides xylanisolvens XB1A 16S ribosomal RNA, partial sequence	0	0	0	0	0	0	Bacteroides xylanisolvens XB1A 16S ribosomal RNA, partial sequence	99.75	Bacteroides xylanisolvens XB1A 16S ribosomal RNA, partial sequence	99.75	d__Bacteria; p__Bacteroidota; c__Bacteroidia; o__Bacteroidales; f__Bacteroidaceae; g__Bacteroides; s__Bacteroides_xylanisolvens	0.720234
	eb54f24b4fbcfb1d0b61b0b00a3b4195	Bacteroides xylanolyticus strain X5-1 16S ribosomal RNA, partial sequence	0	0	0	0	0	0	Bacteroides xylanolyticus strain X5-1 16S ribosomal RNA, partial sequence	97.632	[Clostridium] xylanolyticum strain DSM 6555 16S ribosomal RNA, partial sequence	97.632	d__Bacteria; p__Firmicutes; c__Clostridia; o__Lachnospirales; f__Lachnospiraceae; g__Lachnospiraceae_NK4A136_group	0.991661
	b77bb7bf50cba7ef18db204ce179be58	Bacteroides xylanolyticus strain X5-1 16S ribosomal RNA, partial sequence	0	0	0	0	0	0	Bacteroides xylanolyticus strain X5-1 16S ribosomal RNA, partial sequence	95.27	Hungatella hathewayi strain 1313 16S ribosomal RNA, partial sequence	95.27	d__Bacteria; p__Firmicutes; c__Clostridia; o__Lachnospirales; f__Lachnospiraceae	0.990699
	b42ff9544ce0a41ed000b5e03d0eccbb	Bariatricus massiliensis strain AT12 16S ribosomal RNA, partial sequence	0	0	0	0	0	0	Bariatricus massiliensis strain AT12 16S ribosomal RNA, partial sequence	98.421	Coprococcus comes ATCC 27758 16S ribosomal RNA, partial sequence	98.421	d__Bacteria; p__Firmicutes; c__Clostridia; o__Lachnospirales; f__Lachnospiraceae; g__Coprococcus; s__uncultured_prokaryote	0.944989
	a1b2e39b3d8e5a9be795b8c9aecea7fc	Barnesiella intestinihominis strain JCM 15079 16S ribosomal RNA, partial sequence	0	0	0	0	0	0	Barnesiella intestinihominis strain JCM 15079 16S ribosomal RNA, partial sequence	89.303	Barnesiella intestinihominis YIT 11860 16S ribosomal RNA, partial sequence	89.303	d__Bacteria; p__Bacteroidota; c__Bacteroidia; o__Bacteroidales; f__Muribaculaceae; g__Muribaculaceae; s__uncultured_Porphyromonadaceae	0.999828
	dd416c4e1038ea571d9354d576eae065	Barnesiella intestinihominis strain JCM 15079 16S ribosomal RNA, partial sequence	0	0.000948317	0.00061262	0	0	0	Barnesiella intestinihominis strain JCM 15079 16S ribosomal RNA, partial sequence	89.303	Barnesiella intestinihominis YIT 11860 16S ribosomal RNA, partial sequence	89.303	d__Bacteria; p__Bacteroidota; c__Bacteroidia; o__Bacteroidales; f__Muribaculaceae; g__Muribaculaceae; s__uncultured_Porphyromonadaceae	0.999893
	41ab635b45078c967c66ab91f19b6df5	Barnesiella intestinihominis strain JCM 15079 16S ribosomal RNA, partial sequence	0.0017192	0.000905211	0.00106641	0	0	0	Barnesiella intestinihominis strain JCM 15079 16S ribosomal RNA, partial sequence	89.055	Barnesiella intestinihominis YIT 11860 16S ribosomal RNA, partial sequence	89.055	d__Bacteria; p__Bacteroidota; c__Bacteroidia; o__Bacteroidales; f__Muribaculaceae; g__Muribaculaceae; s__uncultured_Porphyromonadaceae	0.99988
	7ffcafd4e60bba37a6acac5034ff63cc	Barnesiella intestinihominis strain JCM 15079 16S ribosomal RNA, partial sequence	0	0	0	0	0	0	Barnesiella intestinihominis strain JCM 15079 16S ribosomal RNA, partial sequence	89.055	Barnesiella intestinihominis YIT 11860 16S ribosomal RNA, partial sequence	89.055	d__Bacteria; p__Bacteroidota; c__Bacteroidia; o__Bacteroidales; f__Muribaculaceae; g__Muribaculaceae; s__uncultured_Porphyromonadaceae	0.999876
	37f83ffdcd2c7847db841a58672a1aa1	Barnesiella intestinihominis strain JCM 15079 16S ribosomal RNA, partial sequence	0	0.00301737	0.00274545	0.000712012	0.000844421	0	Barnesiella intestinihominis strain JCM 15079 16S ribosomal RNA, partial sequence	86.534	Barnesiella intestinihominis YIT 11860 16S ribosomal RNA, partial sequence	86.534	d__Bacteria; p__Bacteroidota; c__Bacteroidia; o__Bacteroidales; f__Muribaculaceae; g__Muribaculaceae; s__uncultured_rumen	0.846802
	af295064a1207ee04b8b953f925c73cb	Barnesiella intestinihominis strain JCM 15079 16S ribosomal RNA, partial sequence	0	0	0	0	0	0	Barnesiella intestinihominis strain JCM 15079 16S ribosomal RNA, partial sequence	87.282	Barnesiella intestinihominis YIT 11860 16S ribosomal RNA, partial sequence	87.282	d__Bacteria; p__Bacteroidota; c__Bacteroidia; o__Bacteroidales; f__Muribaculaceae; g__Muribaculaceae; s__uncultured_bacterium	0.938357
	7cac36bf284537b2572ee32188e136ec	Barnesiella intestinihominis strain JCM 15079 16S ribosomal RNA, partial sequence	0.00234957	0	0	0	0	0.0012917	Barnesiella intestinihominis strain JCM 15079 16S ribosomal RNA, partial sequence	86.783	Barnesiella intestinihominis YIT 11860 16S ribosomal RNA, partial sequence	86.783	d__Bacteria; p__Bacteroidota; c__Bacteroidia; o__Bacteroidales; f__Muribaculaceae; g__Muribaculaceae; s__uncultured_rumen	0.843019
	4e2f0e23d451b968ee66a2aed2a4b26f	Barnesiella intestinihominis strain JCM 15079 16S ribosomal RNA, partial sequence	0	0	0	0	0	0	Barnesiella intestinihominis strain JCM 15079 16S ribosomal RNA, partial sequence	87.282	Barnesiella intestinihominis YIT 11860 16S ribosomal RNA, partial sequence	87.282	d__Bacteria; p__Bacteroidota; c__Bacteroidia; o__Bacteroidales; f__Muribaculaceae; g__Muribaculaceae; s__uncultured_bacterium	0.971129
	2da6e80afea02bee67c685213188502a	Barnesiella intestinihominis strain JCM 15079 16S ribosomal RNA, partial sequence	0	0	0	0	0	0	Barnesiella intestinihominis strain JCM 15079 16S ribosomal RNA, partial sequence	86.534	Barnesiella intestinihominis YIT 11860 16S ribosomal RNA, partial sequence	86.534	d__Bacteria; p__Bacteroidota; c__Bacteroidia; o__Bacteroidales; f__Muribaculaceae; g__Muribaculaceae; s__uncultured_rumen	0.747454
	f5243728d792f3238ffd3dbec7674d61	Barnesiella intestinihominis strain JCM 15079 16S ribosomal RNA, partial sequence	0	0	0	0	0	0	Barnesiella intestinihominis strain JCM 15079 16S ribosomal RNA, partial sequence	89.121	Barnesiella intestinihominis YIT 11860 16S ribosomal RNA, partial sequence	89.121	d__Bacteria; p__Bacteroidota; c__Bacteroidia; o__Bacteroidales; f__Muribaculaceae; g__Muribaculaceae; s__uncultured_Porphyromonadaceae	0.999707
	936efb3f490c1b14a3a374992ad44a31	Barnesiella intestinihominis strain JCM 15079 16S ribosomal RNA, partial sequence	0	0	0	0	0	0	Barnesiella intestinihominis strain JCM 15079 16S ribosomal RNA, partial sequence	88.131	Barnesiella intestinihominis YIT 11860 16S ribosomal RNA, partial sequence	88.131	d__Bacteria; p__Bacteroidota; c__Bacteroidia; o__Bacteroidales; f__Muribaculaceae; g__Muribaculaceae; s__uncultured_Porphyromonadaceae	0.839119
	088b8135bed78f169ff8bf73a73d5318	Bifidobacterium animalis strain JCM 1190 16S ribosomal RNA, partial sequence	0	0	0	0	0	0	Bifidobacterium animalis strain JCM 1190 16S ribosomal RNA, partial sequence	99.497	Bifidobacterium animalis subsp. lactis strain YIT 4121 16S ribosomal RNA, partial sequence	99.497	d__Bacteria; p__Actinobacteriota; c__Actinobacteria; o__Bifidobacteriales; f__Bifidobacteriaceae; g__Bifidobacterium; s__Bifidobacterium_animalis	0.950295
	dab6d2a68ef52058b7f24af0b5bcf13a	Bifidobacterium animalis strain JCM 1190 16S ribosomal RNA, partial sequence	0	0	0	0	0	0	Bifidobacterium animalis strain JCM 1190 16S ribosomal RNA, partial sequence	99.749	Bifidobacterium animalis subsp. lactis strain YIT 4121 16S ribosomal RNA, partial sequence	99.246	d__Bacteria; p__Actinobacteriota; c__Actinobacteria; o__Bifidobacteriales; f__Bifidobacteriaceae; g__Bifidobacterium; s__Bifidobacterium_animalis	0.914809
	bd2464c8b5920bd827376c5c75bf7447	Bifidobacterium animalis subsp. lactis strain YIT 4121 16S ribosomal RNA, partial sequence	0	0	0	0.000104708	0	3.44453e-05	Bifidobacterium animalis subsp. lactis strain YIT 4121 16S ribosomal RNA, partial sequence	99.496	Bifidobacterium pseudolongum strain PNC-2-9G 16S ribosomal RNA, partial sequence	99.244	d__Bacteria; p__Actinobacteriota; c__Actinobacteria; o__Bifidobacteriales; f__Bifidobacteriaceae; g__Bifidobacterium; s__Bifidobacterium_animalis	0.742562
	b58598900d2683dbf2d27064ad4e0a40	Bifidobacterium boum strain RU917 16S ribosomal RNA, partial sequence	0.00409742	0.00284495	0.002632	0.00485844	0.00527248	0.00568348	Bifidobacterium boum strain RU917 16S ribosomal RNA, partial sequence	100	Bifidobacterium apri strain RP115 16S ribosomal RNA, partial sequence	98.972	d__Bacteria; p__Actinobacteriota; c__Actinobacteria; o__Bifidobacteriales; f__Bifidobacteriaceae; g__Bifidobacterium	1
	57c4199ccb5a195d097b78ff06faaffc	Bifidobacterium boum strain RU917 16S ribosomal RNA, partial sequence	0	0	0	0	0	5.1668e-05	Bifidobacterium boum strain RU917 16S ribosomal RNA, partial sequence	100	Bifidobacterium longum strain ATCC 15707 16S ribosomal RNA, partial sequence	98.75	d__Bacteria; p__Actinobacteriota; c__Actinobacteria; o__Bifidobacteriales; f__Bifidobacteriaceae; g__Bifidobacterium	0.999997
	097618c30cc1d3496e866d6eb1f7620d	Bifidobacterium choerinum strain Su 806 16S ribosomal RNA, partial sequence	0	0	0	0	0	0	Bifidobacterium choerinum strain Su 806 16S ribosomal RNA, partial sequence	100	Bifidobacterium pseudolongum strain PNC-2-9G 16S ribosomal RNA, partial sequence	98.492	d__Bacteria; p__Actinobacteriota; c__Actinobacteria; o__Bifidobacteriales; f__Bifidobacteriaceae; g__Bifidobacterium; s__Bifidobacterium_choerinum	0.974573
	3f1b0b27ecf31026c2b5c03acadf7eaf	Bifidobacterium pseudolongum strain PNC-2-9G 16S ribosomal RNA, partial sequence	0	0	0	0	0	0	Bifidobacterium pseudolongum strain PNC-2-9G 16S ribosomal RNA, partial sequence	100	Bifidobacterium pseudolongum subsp. globosum strain RU 224 16S ribosomal RNA, partial sequence	100	d__Bacteria; p__Actinobacteriota; c__Actinobacteria; o__Bifidobacteriales; f__Bifidobacteriaceae; g__Bifidobacterium; s__Bifidobacterium_pseudolongum	0.846076
	c7e136040de2248b48b63ed95424cac6	Bifidobacterium thermophilum strain AS 1.2235 16S ribosomal RNA, partial sequence	0.00249284	0.00172421	0.00124793	0.00490032	0.00477819	0.00563181	Bifidobacterium thermophilum strain AS 1.2235 16S ribosomal RNA, partial sequence	100	Bifidobacterium thermacidophilum subsp. porcinum strain P3-14 16S ribosomal RNA, partial sequence	100	d__Bacteria; p__Actinobacteriota; c__Actinobacteria; o__Bifidobacteriales; f__Bifidobacteriaceae; g__Bifidobacterium; s__Bifidobacterium_thermophilum	0.906892
	c0009602444e5822e93a68c36c945f0d	Bifidobacterium thermophilum strain AS 1.2235 16S ribosomal RNA, partial sequence	0	0	0	0	0	0	Bifidobacterium thermophilum strain AS 1.2235 16S ribosomal RNA, partial sequence	100	Bifidobacterium thermacidophilum subsp. porcinum strain P3-14 16S ribosomal RNA, partial sequence	100	d__Bacteria; p__Actinobacteriota; c__Actinobacteria; o__Bifidobacteriales; f__Bifidobacteriaceae; g__Bifidobacterium	1
	445d7ce15ba2a2daaed0cc18e4e2d236	Blautia caecimuris strain SJ18 16S ribosomal RNA, partial sequence	0.000659026	0.000560369	0.00063531	0.000732954	0.000926803	0.000654462	Blautia caecimuris strain SJ18 16S ribosomal RNA, partial sequence	91.076	Blautia glucerasea strain JCM 17039 16S ribosomal RNA, partial sequence	91.053	d__Bacteria; p__Firmicutes; c__Clostridia; o__Lachnospirales; f__Lachnospiraceae; g__[Ruminococcus]_gauvreauii_group; s__uncultured_rumen	0.999853
	9901b1871d91c8ff9734916dc143bc19	Blautia faecis strain M25 16S ribosomal RNA, partial sequence	0	0.000237079	0	0	0	0	Blautia faecis strain M25 16S ribosomal RNA, partial sequence	98.158	Blautia glucerasea strain JCM 17039 16S ribosomal RNA, partial sequence	97.368	d__Bacteria; p__Firmicutes; c__Clostridia; o__Lachnospirales; f__Lachnospiraceae; g__Blautia	0.975585
	11b99b2e6ac8e2d57c7ac2796cbb67d4	Blautia faecis strain M25 16S ribosomal RNA, partial sequence	0	0	0	0	0	0	Blautia faecis strain M25 16S ribosomal RNA, partial sequence	97.895	Blautia luti DSM 14534 16S ribosomal RNA, partial sequence	97.632	d__Bacteria; p__Firmicutes; c__Clostridia; o__Lachnospirales; f__Lachnospiraceae; g__Blautia; s__Ruminococcus_sp.	0.975759
	34139f6fa1c8b9d49bb9db009d236382	Blautia faecis strain M25 16S ribosomal RNA, partial sequence	0	0	0	0	0	0	Blautia faecis strain M25 16S ribosomal RNA, partial sequence	98.684	Blautia glucerasea strain JCM 17039 16S ribosomal RNA, partial sequence	97.638	d__Bacteria; p__Firmicutes; c__Clostridia; o__Lachnospirales; f__Lachnospiraceae; g__Blautia	0.999815
	e677bfa99a3857adbd37dfc1d8ecdba1	Blautia glucerasea strain JCM 17039 16S ribosomal RNA, partial sequence	0	0	0	0	0	0	Blautia glucerasea strain JCM 17039 16S ribosomal RNA, partial sequence	92.632	Blautia glucerasea strain HFTH-1 16S ribosomal RNA, partial sequence	92.632	d__Bacteria; p__Firmicutes; c__Clostridia; o__Lachnospirales; f__Lachnospiraceae; g__Lachnospiraceae_FE2018_group; s__uncultured_rumen	0.919132
	3f8da15b50a6c0d3d70a6f7eaf41abb1	Blautia glucerasea strain JCM 17039 16S ribosomal RNA, partial sequence	0	0	0	0	0	0	Blautia glucerasea strain JCM 17039 16S ribosomal RNA, partial sequence	92.632	Blautia faecis strain M25 16S ribosomal RNA, partial sequence	92.651	d__Bacteria; p__Firmicutes; c__Clostridia; o__Lachnospirales; f__Lachnospiraceae; g__Lachnospiraceae_FE2018_group; s__uncultured_rumen	0.929805
	a7b83cb5858a8362ebea8b46e9748ddc	Blautia glucerasea strain JCM 17039 16S ribosomal RNA, partial sequence	0	0	0	0	0	0	Blautia glucerasea strain JCM 17039 16S ribosomal RNA, partial sequence	93.947	Blautia glucerasea strain HFTH-1 16S ribosomal RNA, partial sequence	93.947	d__Bacteria; p__Firmicutes; c__Clostridia; o__Lachnospirales; f__Lachnospiraceae; g__Oribacterium; s__uncultured_bacterium	0.784582
	3573b347bb6ac9d8e0f0127e8dd94e94	Blautia glucerasea strain JCM 17039 16S ribosomal RNA, partial sequence	0	0	0	0	0	0	Blautia glucerasea strain JCM 17039 16S ribosomal RNA, partial sequence	98.684	Blautia glucerasea strain HFTH-1 16S ribosomal RNA, partial sequence	98.684	d__Bacteria; p__Firmicutes; c__Clostridia; o__Lachnospirales; f__Lachnospiraceae; g__Blautia	0.990347
	b85a3120ba0477651458829e89c0753c	Blautia glucerasea strain JCM 17039 16S ribosomal RNA, partial sequence	0	0	0	0	0	0	Blautia glucerasea strain JCM 17039 16S ribosomal RNA, partial sequence	92.895	Blautia glucerasea strain HFTH-1 16S ribosomal RNA, partial sequence	92.895	d__Bacteria; p__Firmicutes; c__Clostridia; o__Lachnospirales; f__Lachnospiraceae; g__Lachnospiraceae_FE2018_group; s__uncultured_rumen	0.936987
	eeb6b64ca54ad07136ad9b9f4dbd33f4	Blautia luti strain BInIX 16S ribosomal RNA, partial sequence	0	0	0	0	0	0	Blautia luti strain BInIX 16S ribosomal RNA, partial sequence	98.953	Blautia obeum ATCC 29174 16S ribosomal RNA, partial sequence	97.128	d__Bacteria; p__Firmicutes; c__Clostridia; o__Lachnospirales; f__Lachnospiraceae; g__Blautia	0.999062
	c057c9ca856f240b7e5449d669d17af8	Blautia luti strain BInIX 16S ribosomal RNA, partial sequence	0	0	0	0	0	0	Blautia luti strain BInIX 16S ribosomal RNA, partial sequence	99.738	Blautia stercoris strain GAM6-1 16S ribosomal RNA, partial sequence	97.632	d__Bacteria; p__Firmicutes; c__Clostridia; o__Lachnospirales; f__Lachnospiraceae; g__Blautia	0.999275
	8056de35d64e996c40d109c9fb50edf7	Blautia luti strain BInIX 16S ribosomal RNA, partial sequence	0	0	0	0	0	0	Blautia luti strain BInIX 16S ribosomal RNA, partial sequence	97.638	Blautia faecis strain M25 16S ribosomal RNA, partial sequence	97.644	d__Bacteria; p__Firmicutes; c__Clostridia; o__Lachnospirales; f__Lachnospiraceae; g__Blautia	0.97889
	3b6f9d27a6582295b10e0d21ebc012d0	Blautia obeum ATCC 29174 16S ribosomal RNA, partial sequence	0	0	0	0	0	0	Blautia obeum ATCC 29174 16S ribosomal RNA, partial sequence	99.737	Blautia schinkii strain B 16S ribosomal RNA, partial sequence	97.632	d__Bacteria; p__Firmicutes; c__Clostridia; o__Lachnospirales; f__Lachnospiraceae; g__Blautia	0.998013
	93c61b7aa0533fa9cb9834fb68ca1de2	Blautia obeum ATCC 29174 16S ribosomal RNA, partial sequence	0	0	0	0	0	0	Blautia obeum ATCC 29174 16S ribosomal RNA, partial sequence	98.158	Blautia schinkii strain B 16S ribosomal RNA, partial sequence	97.368	d__Bacteria; p__Firmicutes; c__Clostridia; o__Lachnospirales; f__Lachnospiraceae; g__Blautia; s__metagenome	0.738652
	e5b568c49217420e580af60cee1c7e31	Blautia obeum ATCC 29174 16S ribosomal RNA, partial sequence	0	0	0	0	0	0	Blautia obeum ATCC 29174 16S ribosomal RNA, partial sequence	97.895	Blautia schinkii strain B 16S ribosomal RNA, partial sequence	97.368	d__Bacteria; p__Firmicutes; c__Clostridia; o__Lachnospirales; f__Lachnospiraceae; g__Blautia	0.995213
	1b40cfce5519c2be20010a99a9165dc6	Blautia obeum ATCC 29174 16S ribosomal RNA, partial sequence	0	0	0	0	0	0	Blautia obeum ATCC 29174 16S ribosomal RNA, partial sequence	100	Blautia schinkii strain B 16S ribosomal RNA, partial sequence	97.5	d__Bacteria; p__Firmicutes; c__Clostridia; o__Lachnospirales; f__Lachnospiraceae; g__Blautia	0.951686
	0de4d23fbe0ffc0035a7f9914cf41da5	Blautia obeum ATCC 29174 16S ribosomal RNA, partial sequence	0	0	0	0	0	0	Blautia obeum ATCC 29174 16S ribosomal RNA, partial sequence	95.789	Blautia schinkii strain B 16S ribosomal RNA, partial sequence	93.684	d__Bacteria; p__Firmicutes; c__Clostridia; o__Lachnospirales; f__Lachnospiraceae; g__Blautia; s__Blautia_obeum	0.700971
	ca8d7e4813f1b3569864ccc88ccc2561	Blautia schinkii strain B 16S ribosomal RNA, partial sequence	0	0	0	0	0	0	Blautia schinkii strain B 16S ribosomal RNA, partial sequence	97.895	Blautia stercoris strain GAM6-1 16S ribosomal RNA, partial sequence	97.895	d__Bacteria; p__Firmicutes; c__Clostridia; o__Lachnospirales; f__Lachnospiraceae; g__Blautia; s__uncultured_Blautia	0.813202
	d10f1f1efa596e38ff9b109eea358606	Blautia wexlerae DSM 19850 16S ribosomal RNA, partial sequence	0	0	0	0	0	0	Blautia wexlerae DSM 19850 16S ribosomal RNA, partial sequence	100	Blautia luti DSM 14534 16S ribosomal RNA, partial sequence	99.737	d__Bacteria; p__Firmicutes; c__Clostridia; o__Lachnospirales; f__Lachnospiraceae; g__Blautia	0.998944
	4b7413592d0db28680806c9b32941bd3	Blautia wexlerae DSM 19850 16S ribosomal RNA, partial sequence	0	0	0	0	0	0	Blautia wexlerae DSM 19850 16S ribosomal RNA, partial sequence	98.947	Blautia luti DSM 14534 16S ribosomal RNA, partial sequence	98.684	d__Bacteria; p__Firmicutes; c__Clostridia; o__Lachnospirales; f__Lachnospiraceae; g__Blautia	0.990326
	1776b357d02d841658ffdb49c647f9d3	Blautia wexlerae DSM 19850 16S ribosomal RNA, partial sequence	0	0	0	0	0	0	Blautia wexlerae DSM 19850 16S ribosomal RNA, partial sequence	99.474	Blautia luti DSM 14534 16S ribosomal RNA, partial sequence	99.211	d__Bacteria; p__Firmicutes; c__Clostridia; o__Lachnospirales; f__Lachnospiraceae; g__Blautia	0.998584
	15f4bf89021a8cf7851190c113073f03	Brevibacillus gelatini strain PDF4 16S ribosomal RNA, partial sequence	0	0	0	0	0	0	Brevibacillus gelatini strain PDF4 16S ribosomal RNA, partial sequence	85.784	Brevibacillus panacihumi strain DCY35 16S ribosomal RNA, partial sequence	85.784	d__Bacteria; p__Firmicutes; c__Clostridia; o__Peptostreptococcales-Tissierellales; f__Anaerovoracaceae; g__Mogibacterium; s__uncultured_Enterococcus	0.994989
	90210b60a512c76495ede71e00fae191	Breznakia blatticola strain ErySL 16S ribosomal RNA, partial sequence	0	0	0	0	0	0	Breznakia blatticola strain ErySL 16S ribosomal RNA, partial sequence	83.212	Holdemania filiformis strain J1-31B-1 16S ribosomal RNA, partial sequence	81.527	d__Bacteria; p__Firmicutes; c__Bacilli; o__RF39; f__RF39; g__RF39; s__Firmicutes_bacterium	0.999792
	ad65c9225550c5a65499fc4b39f5f2d9	Breznakia pachnodae strain Pei061 16S ribosomal RNA, partial sequence	0	0	0	0	0	0	Breznakia pachnodae strain Pei061 16S ribosomal RNA, partial sequence	84.559	Erysipelothrix larvae strain LV19 16S ribosomal RNA, complete sequence	84.406	d__Bacteria; p__Firmicutes; c__Bacilli; o__RF39; f__RF39; g__RF39; s__uncultured_bacterium	0.982481
	daa2de0bbfe5165b4c2e18bae79dc86b	Breznakia pachnodae strain Pei061 16S ribosomal RNA, partial sequence	0	0	0	0	0	0	Breznakia pachnodae strain Pei061 16S ribosomal RNA, partial sequence	87.5	Breznakia blatticola strain ErySL 16S ribosomal RNA, partial sequence	85.012	d__Bacteria; p__Firmicutes; c__Bacilli; o__RF39; f__RF39; g__RF39; s__uncultured_bacterium	0.741787
	7ff06dfca73d3bc27d89d781010fc712	Breznakia pachnodae strain Pei061 16S ribosomal RNA, partial sequence	0	0	0	0	0	0	Breznakia pachnodae strain Pei061 16S ribosomal RNA, partial sequence	85.995	Erysipelothrix larvae strain LV19 16S ribosomal RNA, complete sequence	84.653	d__Bacteria; p__Firmicutes; c__Bacilli; o__RF39; f__RF39; g__RF39; s__uncultured_bacterium	0.718346
	1db19e023baad476422414c66349f68e	Breznakia pachnodae strain Pei061 16S ribosomal RNA, partial sequence	0	0	0	0	0	0	Breznakia pachnodae strain Pei061 16S ribosomal RNA, partial sequence	87.469	Erysipelothrix larvae strain LV19 16S ribosomal RNA, complete sequence	85.714	d__Bacteria; p__Firmicutes; c__Bacilli; o__RF39; f__RF39; g__RF39	1
	77272cf247d2ac7aa47b1ca483d2a7bc	Breznakia pachnodae strain Pei061 16S ribosomal RNA, partial sequence	0	0	0	0	0	0	Breznakia pachnodae strain Pei061 16S ribosomal RNA, partial sequence	85.504	Holdemania filiformis strain J1-31B-1 16S ribosomal RNA, partial sequence	83.99	d__Bacteria; p__Firmicutes; c__Bacilli; o__RF39; f__RF39; g__RF39; s__uncultured_bacterium	0.895546
	0d37aa5ea6248709fa2e894886728271	Breznakia pachnodae strain Pei061 16S ribosomal RNA, partial sequence	0	0	0	0	0	0	Breznakia pachnodae strain Pei061 16S ribosomal RNA, partial sequence	84.029	Spiroplasma lampyridicola strain PUP-1 16S ribosomal RNA, partial sequence	83.21	d__Bacteria; p__Firmicutes; c__Bacilli; o__RF39; f__RF39; g__RF39; s__uncultured_bacterium	0.926344
	d04766b412de10f5d3ebaa92d3cb43a3	Breznakia pachnodae strain Pei061 16S ribosomal RNA, partial sequence	0	0	0	0	0	0	Breznakia pachnodae strain Pei061 16S ribosomal RNA, partial sequence	82.641	Erysipelothrix larvae strain LV19 16S ribosomal RNA, complete sequence	81.975	d__Bacteria; p__Firmicutes; c__Bacilli; o__RF39; f__RF39; g__RF39; s__uncultured_prokaryote	0.834916
	4f5385404e4c34aa9ec41af1b780a9e8	Breznakia pachnodae strain Pei061 16S ribosomal RNA, partial sequence	0	0	0	0	0	0	Breznakia pachnodae strain Pei061 16S ribosomal RNA, partial sequence	84.634	Spiroplasma apis strain B31 16S ribosomal RNA, partial sequence	84.198	d__Bacteria; p__Firmicutes; c__Bacilli; o__RF39; f__RF39; g__RF39	1
	0f194baaf014b73719346c84541e7506	Breznakia pachnodae strain Pei061 16S ribosomal RNA, partial sequence	0	0	0	0	0	0	Breznakia pachnodae strain Pei061 16S ribosomal RNA, partial sequence	81.975	Paenibacillus gelatinilyticus strain PG1 16S ribosomal RNA, partial sequence	82.02	d__Bacteria; p__Firmicutes; c__Bacilli; o__RF39; f__RF39; g__RF39; s__uncultured_bacterium	0.737572
	202a770304f49def14189a09b4d3124b	Breznakia pachnodae strain Pei061 16S ribosomal RNA, partial sequence	0	0	0	0	0	0	Breznakia pachnodae strain Pei061 16S ribosomal RNA, partial sequence	82.641	Erysipelothrix inopinata strain 143-02 16S ribosomal RNA, partial sequence	82.222	d__Bacteria; p__Firmicutes; c__Bacilli; o__RF39; f__RF39; g__RF39	1
	50e2639032ea9bbeeb0b5a835ff89522	Bulleidia extructa strain W1219 16S ribosomal RNA, partial sequence	0	0	0	0	0	0	Bulleidia extructa strain W1219 16S ribosomal RNA, partial sequence	92.083	Holdemania filiformis strain J1-31B-1 16S ribosomal RNA, partial sequence	90	d__Bacteria; p__Firmicutes; c__Bacilli; o__Erysipelotrichales; f__Erysipelotrichaceae; g__Solobacterium; s__uncultured_bacterium	0.840953
	cb71fd283db422350757927891ca2f2f	Bulleidia extructa strain W1219 16S ribosomal RNA, partial sequence	0	0	0	0	0	0	Bulleidia extructa strain W1219 16S ribosomal RNA, partial sequence	91.786	Tindallia texcoconensis strain IMP-300 16S ribosomal RNA, partial sequence	85.117	d__Bacteria; p__Firmicutes; c__Bacilli; o__Erysipelotrichales; f__Erysipelotrichaceae; g__Solobacterium; s__metagenome	0.983928
	2a793e77b88bfd5dfeb8e6365f9dba76	Butyricicoccus faecihominis strain KS-2 16S ribosomal RNA, partial sequence	0	0	0	0	0	0	Butyricicoccus faecihominis strain KS-2 16S ribosomal RNA, partial sequence	97.65	Agathobaculum butyriciproducens strain SR79 16S ribosomal RNA, partial sequence	97.65	d__Bacteria; p__Firmicutes; c__Clostridia; o__Oscillospirales; f__Butyricicoccaceae; g__Butyricicoccus; s__uncultured_bacterium	0.721676
	fe8ed2e256c57ee920b8e41494741941	Butyricicoccus faecihominis strain KS-2 16S ribosomal RNA, partial sequence	0	0	0	0	0	0	Butyricicoccus faecihominis strain KS-2 16S ribosomal RNA, partial sequence	93.734	Agathobaculum butyriciproducens strain SR79 16S ribosomal RNA, partial sequence	93.734	d__Bacteria; p__Firmicutes; c__Clostridia; o__Oscillospirales; f__Butyricicoccaceae; g__Butyricicoccus	0.999433
	d3581034f45e1881633cb54fcbe9834e	Butyricicoccus pullicaecorum strain 25-3 16S ribosomal RNA, partial sequence	0	0	0	0	0	0	Butyricicoccus pullicaecorum strain 25-3 16S ribosomal RNA, partial sequence	97.65	Agathobaculum butyriciproducens strain SR79 16S ribosomal RNA, partial sequence	94.517	d__Bacteria; p__Firmicutes; c__Clostridia; o__Oscillospirales; f__Butyricicoccaceae; g__Butyricicoccus; s__Butyricicoccus_pullicaecorum	0.738287
	53a03ee2547a62070b10451b3faeda03	Butyricicoccus pullicaecorum strain 25-3 16S ribosomal RNA, partial sequence	0	0	0	0	0	0	Butyricicoccus pullicaecorum strain 25-3 16S ribosomal RNA, partial sequence	94.271	Intestinibacillus massiliensis strain Marseille-P3216 16S ribosomal RNA, partial sequence	93.194	d__Bacteria; p__Firmicutes; c__Clostridia; o__Oscillospirales; f__Butyricicoccaceae	1
	61d9205551cf5b2ebe3a8151d969742a	Butyricicoccus pullicaecorum strain 25-3 16S ribosomal RNA, partial sequence	0	0	0	0	0	0	Butyricicoccus pullicaecorum strain 25-3 16S ribosomal RNA, partial sequence	95.052	Intestinibacillus massiliensis strain Marseille-P3216 16S ribosomal RNA, partial sequence	93.455	d__Bacteria; p__Firmicutes; c__Clostridia; o__Oscillospirales; f__Butyricicoccaceae; g__UCG-008; s__uncultured_bacterium	0.718258
	863dfcf89bac3d338123a2102b4056b4	Butyricicoccus pullicaecorum strain 25-3 16S ribosomal RNA, partial sequence	0	0	0	0	0	0	Butyricicoccus pullicaecorum strain 25-3 16S ribosomal RNA, partial sequence	97.65	Butyricicoccus faecihominis strain KS-2 16S ribosomal RNA, partial sequence	95.039	d__Bacteria; p__Firmicutes; c__Clostridia; o__Oscillospirales; f__Butyricicoccaceae; g__UCG-008; s__uncultured_bacterium	0.820164
	6812f4f4de4ee3205d17eca32bc46c58	Butyricicoccus pullicaecorum strain 25-3 16S ribosomal RNA, partial sequence	0	0	0	0	0	0	Butyricicoccus pullicaecorum strain 25-3 16S ribosomal RNA, partial sequence	97.389	Butyricicoccus faecihominis strain KS-2 16S ribosomal RNA, partial sequence	94.256	d__Bacteria; p__Firmicutes; c__Clostridia; o__Oscillospirales; f__Butyricicoccaceae; g__Butyricicoccus	0.887792
	bdc904da8190e5252523c2864de0d39f	Butyricicoccus pullicaecorum strain 25-3 16S ribosomal RNA, partial sequence	0	0	0	0	0	0	Butyricicoccus pullicaecorum strain 25-3 16S ribosomal RNA, partial sequence	93.229	Intestinibacillus massiliensis strain Marseille-P3216 16S ribosomal RNA, partial sequence	91.099	d__Bacteria; p__Firmicutes; c__Clostridia; o__Oscillospirales; f__Butyricicoccaceae; g__UCG-008; s__uncultured_bacterium	0.999997
	28cabce363fb26630883239e77c0a265	Butyricicoccus pullicaecorum strain 25-3 16S ribosomal RNA, partial sequence	0	0	0	0	0	0	Butyricicoccus pullicaecorum strain 25-3 16S ribosomal RNA, partial sequence	82.429	Hungateiclostridium alkalicellulosi strain Z-7026 16S ribosomal RNA, partial sequence	81.865	d__Bacteria; p__Firmicutes; c__Clostridia; o__Clostridia_vadinBB60_group; f__Clostridia_vadinBB60_group; g__Clostridia_vadinBB60_group; s__gut_metagenome	0.757469
	d8095e7251389db5678e9c581257511f	Butyrivibrio crossotus strain DSM 2876 16S ribosomal RNA, partial sequence	0	0	0	0	0	0	Butyrivibrio crossotus strain DSM 2876 16S ribosomal RNA, partial sequence	96.579	Kineothrix alysoides strain KNHs209 16S ribosomal RNA, partial sequence	96.053	d__Bacteria; p__Firmicutes; c__Clostridia; o__Lachnospirales; f__Lachnospiraceae; g__Butyrivibrio; s__uncultured_organism	0.999427
	9b6b3e77a27f419cad15951ff26c22bc	Butyrivibrio crossotus strain DSM 2876 16S ribosomal RNA, partial sequence	0	0	0	0	0	0	Butyrivibrio crossotus strain DSM 2876 16S ribosomal RNA, partial sequence	100	Lachnoclostridium pacaense strain Marseille-P3100 16S ribosomal RNA, partial sequence	95.801	d__Bacteria; p__Firmicutes; c__Clostridia; o__Lachnospirales; f__Lachnospiraceae; g__Butyrivibrio; s__Butyrivibrio_crossotus	0.761831
	a471f685f7e91ada040f67b45e3f6f43	Butyrivibrio hungatei strain JK 615 16S ribosomal RNA, partial sequence	0.00108883	0.00129316	0.00158827	0.00207321	0.00168884	0.00124003	Butyrivibrio hungatei strain JK 615 16S ribosomal RNA, partial sequence	91.688	Butyrivibrio proteoclasticus strain B316 16S ribosomal RNA, partial sequence	91.414	d__Bacteria; p__Firmicutes; c__Clostridia; o__Lachnospirales; f__Lachnospiraceae; g__Lachnospiraceae_NK3A20_group	0.999845
	f36ea3832ca0d155d4b71aeb5727116b	Butyrivibrio hungatei strain JK 615 16S ribosomal RNA, partial sequence	0	0	0	0.000502597	0.000453104	0	Butyrivibrio hungatei strain JK 615 16S ribosomal RNA, partial sequence	91.899	Butyrivibrio proteoclasticus strain B316 16S ribosomal RNA, partial sequence	91.392	d__Bacteria; p__Firmicutes; c__Clostridia; o__Lachnospirales; f__Lachnospiraceae; g__Lachnospiraceae_NK3A20_group; s__uncultured_bacterium	0.89843
	fbb0788bf2ac7025869ebab75862d511	Butyrivibrio hungatei strain JK 615 16S ribosomal RNA, partial sequence	0	0	0	0	0	0	Butyrivibrio hungatei strain JK 615 16S ribosomal RNA, partial sequence	92.191	Butyrivibrio proteoclasticus strain B316 16S ribosomal RNA, partial sequence	91.919	d__Bacteria; p__Firmicutes; c__Clostridia; o__Lachnospirales; f__Lachnospiraceae; g__Lachnospiraceae_NK3A20_group; s__uncultured_Lachnospiraceae	0.811063
	18670e232cc50dbd2ec1d1dca0ed00fd	Butyrivibrio proteoclasticus strain B316 16S ribosomal RNA, partial sequence	0	0	0	0	0	0	Butyrivibrio proteoclasticus strain B316 16S ribosomal RNA, partial sequence	92.929	Butyrivibrio proteoclasticus strain B316 16S ribosomal RNA, partial sequence	92.172	d__Bacteria; p__Firmicutes; c__Clostridia; o__Lachnospirales; f__Lachnospiraceae; g__Lachnospiraceae_NK3A20_group; s__uncultured_bacterium	0.988501
	df941b544841a90e287e1343018db615	Butyrivibrio proteoclasticus strain B316 16S ribosomal RNA, partial sequence	0	0	0	0	0	0	Butyrivibrio proteoclasticus strain B316 16S ribosomal RNA, partial sequence	91.919	Butyrivibrio hungatei strain JK 615 16S ribosomal RNA, partial sequence	91.688	d__Bacteria; p__Firmicutes; c__Clostridia; o__Lachnospirales; f__Lachnospiraceae; g__Lachnospiraceae_NK3A20_group; s__uncultured_bacterium	0.9418
	c290e364f4cc5320b2a02c2d1c4284fc	Butyrivibrio proteoclasticus strain B316 16S ribosomal RNA, partial sequence	0	0	0	0.00182191	0.00123574	0.000912802	Butyrivibrio proteoclasticus strain B316 16S ribosomal RNA, partial sequence	91.667	Butyrivibrio hungatei strain JK 615 16S ribosomal RNA, partial sequence	91.688	d__Bacteria; p__Firmicutes; c__Clostridia; o__Lachnospirales; f__Lachnospiraceae; g__Lachnospiraceae_NK3A20_group	0.999865
	58eb0f87ef1c03eaab904a2e5e28fe1e	Butyrivibrio proteoclasticus strain B316 16S ribosomal RNA, partial sequence	0	0	0	0	0	0	Butyrivibrio proteoclasticus strain B316 16S ribosomal RNA, partial sequence	93.182	Butyrivibrio proteoclasticus strain B316 16S ribosomal RNA, partial sequence	92.424	d__Bacteria; p__Firmicutes; c__Clostridia; o__Lachnospirales; f__Lachnospiraceae; g__Lachnospiraceae_NK3A20_group; s__uncultured_bacterium	0.983214
	2ce77bef3117a8e11b2e8c06aea2083b	Caecibacter massiliensis strain Marseille-P2974 16S ribosomal RNA, partial sequence	0	0	0	0	0	0	Caecibacter massiliensis strain Marseille-P2974 16S ribosomal RNA, partial sequence	99.753	Megasphaera hexanoica strain MH 16S ribosomal RNA, partial sequence	99.753	d__Bacteria; p__Firmicutes; c__Negativicutes; o__Veillonellales-Selenomonadales; f__Veillonellaceae; g__Megasphaera; s__Megasphaera_hexanoica	1
	ba5f6dd95f9f52af815d16cca3202471	Caecibacter massiliensis strain Marseille-P2974 16S ribosomal RNA, partial sequence	0	0	0	0	0	0	Caecibacter massiliensis strain Marseille-P2974 16S ribosomal RNA, partial sequence	98.272	Megasphaera hexanoica strain MH 16S ribosomal RNA, partial sequence	98.272	d__Bacteria; p__Firmicutes; c__Negativicutes; o__Veillonellales-Selenomonadales; f__Veillonellaceae; g__Megasphaera; s__Megasphaera_hexanoica	0.999987
	33587fc4cdd40addaf5e0adf5de04846	Caloramator australicus RC3 strain KCTC 5601 16S ribosomal RNA, partial sequence	0	0	0	0	0	0	Caloramator australicus RC3 strain KCTC 5601 16S ribosomal RNA, partial sequence	86.458	Rhabdanaerobium thermarum strain SYSU GA15001 16S ribosomal RNA, complete sequence	86.458	d__Bacteria; p__Firmicutes; c__Clostridia; o__Christensenellales; f__Christensenellaceae; g__Christensenellaceae_R-7_group; s__uncultured_prokaryote	0.990404
	05abdb59d3a3dccf7a81c9654a75ebd1	Campylobacter hyointestinalis subsp. lawsonii strain CCUG 34538 16S ribosomal RNA, partial sequence	0	0	0	0	0	0	Campylobacter hyointestinalis subsp. lawsonii strain CCUG 34538 16S ribosomal RNA, partial sequence	98.425	Campylobacter hyointestinalis subsp. lawsonii strain CHY5 16S ribosomal RNA, partial sequence	98.425	d__Bacteria; p__Campilobacterota; c__Campylobacteria; o__Campylobacterales; f__Campylobacteraceae; g__Campylobacter	1
	058fdbb9b342adf43fd6e7bb0b9df19f	Campylobacter iguaniorum strain 1485E 16S ribosomal RNA, partial sequence	0	0	0	0	0	0	Campylobacter iguaniorum strain 1485E 16S ribosomal RNA, partial sequence	97.375	Campylobacter hyointestinalis subsp. lawsonii strain CCUG 34538 16S ribosomal RNA, partial sequence	96.588	d__Bacteria; p__Campilobacterota; c__Campylobacteria; o__Campylobacterales; f__Campylobacteraceae; g__Campylobacter	1
	f5df6e04bd887708c5ff14dbfce0143c	Campylobacter lanienae NCTC 13004 strain CCUG 44467 16S ribosomal RNA, partial sequence	0	0	0	0	0	0	Campylobacter lanienae NCTC 13004 strain CCUG 44467 16S ribosomal RNA, partial sequence	99.213	Campylobacter lanienae NCTC 13004 16S ribosomal RNA, partial sequence	99.213	d__Bacteria; p__Campilobacterota; c__Campylobacteria; o__Campylobacterales; f__Campylobacteraceae; g__Campylobacter	1
	d3e64ac38b87011ec68197fd8fabac66	Campylobacter lanienae NCTC 13004 strain CCUG 44467 16S ribosomal RNA, partial sequence	0	0	0	0	0	0	Campylobacter lanienae NCTC 13004 strain CCUG 44467 16S ribosomal RNA, partial sequence	97.9	Campylobacter lanienae NCTC 13004 16S ribosomal RNA, partial sequence	97.9	d__Bacteria; p__Campilobacterota; c__Campylobacteria; o__Campylobacterales; f__Campylobacteraceae; g__Campylobacter; s__Campylobacter_sp.	0.848252
	286f38c0eb0ffbcca3067b922b79b219	Campylobacter lanienae NCTC 13004 strain CCUG 44467 16S ribosomal RNA, partial sequence	0	0	0	0	0	0	Campylobacter lanienae NCTC 13004 strain CCUG 44467 16S ribosomal RNA, partial sequence	98.95	Campylobacter lanienae NCTC 13004 16S ribosomal RNA, partial sequence	98.95	d__Bacteria; p__Campilobacterota; c__Campylobacteria; o__Campylobacterales; f__Campylobacteraceae; g__Campylobacter; s__Campylobacter_sp.	0.812783
	4fbc5fbd10314cd32973808b4adf0265	Capnocytophaga cynodegmi DSM 19736 strain E6447 16S ribosomal RNA, partial sequence	0	0	0	0	0	0	Capnocytophaga cynodegmi DSM 19736 strain E6447 16S ribosomal RNA, partial sequence	84.539	Capnocytophaga haemolytica strain LMG 16021 16S ribosomal RNA, partial sequence	84.119	d__Bacteria; p__Bacteroidota; c__Bacteroidia; o__Bacteroidales; f__Rikenellaceae; g__Rikenellaceae_RC9_gut_group; s__uncultured_bacterium	0.980365
	777a441b2c1d24a730c7f5980adfc2c7	Capnocytophaga cynodegmi DSM 19736 strain E6447 16S ribosomal RNA, partial sequence	0	0	0	0	0	0	Capnocytophaga cynodegmi DSM 19736 strain E6447 16S ribosomal RNA, partial sequence	84.25	Galbibacter mesophilus strain NBRC 101624 16S ribosomal RNA, partial sequence	84	d__Bacteria; p__Bacteroidota; c__Bacteroidia; o__Bacteroidales; f__Rikenellaceae; g__Rikenellaceae_RC9_gut_group; s__uncultured_bacterium	0.844977
	de77f56cc57574bda5343b208cb5bac7	Caproiciproducens galactitolivorans strain BS-1 16S ribosomal RNA, partial sequence	0	0	0	0	0	0	Caproiciproducens galactitolivorans strain BS-1 16S ribosomal RNA, partial sequence	90.39	Phocea massiliensis strain Marseille-P2769 16S ribosomal RNA, partial sequence	89.637	d__Bacteria; p__Firmicutes; c__Clostridia; o__Oscillospirales; f__Ruminococcaceae; g__uncultured; s__uncultured_Clostridium	0.960846
	23426c3c1e838e38f9f1a4b3e0f51682	Caproiciproducens galactitolivorans strain BS-1 16S ribosomal RNA, partial sequence	0	0	0	0	0	0	Caproiciproducens galactitolivorans strain BS-1 16S ribosomal RNA, partial sequence	89.351	[Clostridium] leptum strain DSM 753 16S ribosomal RNA, partial sequence	88.773	d__Bacteria; p__Firmicutes; c__Clostridia; o__Oscillospirales; f__Ruminococcaceae; g__uncultured; s__uncultured_rumen	0.968702
	f4d0d4e28c2903670147239dd321bce5	Caproiciproducens galactitolivorans strain BS-1 16S ribosomal RNA, partial sequence	0	0	0	0	0	0	Caproiciproducens galactitolivorans strain BS-1 16S ribosomal RNA, partial sequence	89.637	[Clostridium] leptum strain DSM 753 16S ribosomal RNA, partial sequence	89.295	d__Bacteria; p__Firmicutes; c__Clostridia; o__Oscillospirales; f__Ruminococcaceae; g__uncultured; s__uncultured_bacterium	0.960422
	7db93444059ec778ea547d12a7e90003	Caproiciproducens galactitolivorans strain BS-1 16S ribosomal RNA, partial sequence	0	0	0	0	0	0	Caproiciproducens galactitolivorans strain BS-1 16S ribosomal RNA, partial sequence	90.206	Hungateiclostridium thermocellum strain ATCC 27405 16S ribosomal RNA, partial sequence	89.323	d__Bacteria; p__Firmicutes; c__Clostridia; o__Oscillospirales	0.956216
	c11fe3ba98a413a2caec6dbf1e2bcf76	Catabacter hongkongensis strain HKU16 16S ribosomal RNA, partial sequence	0	0	0	0	0	0	Catabacter hongkongensis strain HKU16 16S ribosomal RNA, partial sequence	82.292	Flintibacter butyricus strain BLS21 16S ribosomal RNA, partial sequence	81.491	d__Bacteria; p__Firmicutes; c__Clostridia; o__Clostridia_vadinBB60_group; f__Clostridia_vadinBB60_group; g__Clostridia_vadinBB60_group; s__uncultured_bacterium	0.888018
	5d2347796e8953408efd5bacfc5509e4	Catabacter hongkongensis strain HKU16 16S ribosomal RNA, partial sequence	0	0	0	0	0	0	Catabacter hongkongensis strain HKU16 16S ribosomal RNA, partial sequence	86.528	Christensenella minuta strain YIT 12065 16S ribosomal RNA, partial sequence	85.974	d__Bacteria; p__Firmicutes; c__Clostridia; o__Clostridia_vadinBB60_group; f__Clostridia_vadinBB60_group; g__Clostridia_vadinBB60_group; s__metagenome	0.999954
	6eef5901db6cf22c2f1daaf279a2864f	Catabacter hongkongensis strain HKU16 16S ribosomal RNA, partial sequence	0	0	0	0	0	0	Catabacter hongkongensis strain HKU16 16S ribosomal RNA, partial sequence	85.901	Clostridium punense strain BLPYG-8 16S ribosomal RNA, partial sequence	85.901	d__Bacteria; p__Firmicutes; c__Clostridia; o__Clostridia_vadinBB60_group; f__Clostridia_vadinBB60_group; g__Clostridia_vadinBB60_group; s__uncultured_bacterium	0.993448
	85dcf13c1f69a1242424f94326c589f0	Catabacter hongkongensis strain HKU16 16S ribosomal RNA, partial sequence	0	0	0	0	0	0	Catabacter hongkongensis strain HKU16 16S ribosomal RNA, partial sequence	88.512	Christensenella minuta strain YIT 12065 16S ribosomal RNA, partial sequence	87.99	d__Bacteria; p__Firmicutes; c__Clostridia; o__Clostridia_vadinBB60_group; f__Clostridia_vadinBB60_group; g__Clostridia_vadinBB60_group; s__uncultured_bacterium	0.995656
	5400e25c92e86f6b6a0d31655bd9be08	Catabacter hongkongensis strain HKU16 16S ribosomal RNA, partial sequence	0	0	0	0	0	0	Catabacter hongkongensis strain HKU16 16S ribosomal RNA, partial sequence	84.595	Fusibacter paucivorans strain SEBR 4211 16S ribosomal RNA, partial sequence	83.77	d__Bacteria; p__Firmicutes; c__Clostridia; o__Clostridia_vadinBB60_group; f__Clostridia_vadinBB60_group; g__Clostridia_vadinBB60_group; s__uncultured_bacterium	0.987929
	f18500e58434edd9c932eb9d54d0799c	Catenibacterium mitsuokai strain DSM 15897 16S ribosomal RNA, partial sequence	0	0	0	0	0	0	Catenibacterium mitsuokai strain DSM 15897 16S ribosomal RNA, partial sequence	97.277	Sharpea azabuensis strain ST18 16S ribosomal RNA, partial sequence	93.086	d__Bacteria; p__Firmicutes; c__Bacilli; o__Erysipelotrichales; f__Erysipelatoclostridiaceae; g__Catenibacterium; s__uncultured_bacterium	0.850058
	50164cc32ed3fa19a358516c3ee32bd2	Catenibacterium mitsuokai strain DSM 15897 16S ribosomal RNA, partial sequence	0	0	0	0	0.000205956	0	Catenibacterium mitsuokai strain DSM 15897 16S ribosomal RNA, partial sequence	97.277	Sharpea azabuensis strain ST18 16S ribosomal RNA, partial sequence	92.593	d__Bacteria; p__Firmicutes; c__Bacilli; o__Erysipelotrichales; f__Erysipelatoclostridiaceae; g__Catenibacterium; s__uncultured_bacterium	0.979469
	547a374c54e2dcc7167d6b60ce85d433	Catenibacterium mitsuokai strain DSM 15897 16S ribosomal RNA, partial sequence	0	0	0	0	0	0	Catenibacterium mitsuokai strain DSM 15897 16S ribosomal RNA, partial sequence	97.5	Sharpea azabuensis strain ST18 16S ribosomal RNA, partial sequence	95.436	d__Bacteria; p__Firmicutes; c__Bacilli; o__Erysipelotrichales; f__Erysipelatoclostridiaceae; g__Catenibacterium	0.999972
	ee047e86203244d7711de383128ba4f1	Catenisphaera adipataccumulans strain GK12 16S ribosomal RNA, partial sequence	0	0	0	0	0	0	Catenisphaera adipataccumulans strain GK12 16S ribosomal RNA, partial sequence	83.784	Holdemania filiformis strain J1-31B-1 16S ribosomal RNA, partial sequence	83.005	d__Bacteria; p__Firmicutes; c__Bacilli; o__Erysipelotrichales; f__Erysipelatoclostridiaceae; g__UCG-004; s__uncultured_bacterium	0.999957
	5da3b55890c741fb3ff2b7f1960912ee	Catenisphaera adipataccumulans strain GK12 16S ribosomal RNA, partial sequence	0	0	0	0	0	0	Catenisphaera adipataccumulans strain GK12 16S ribosomal RNA, partial sequence	84.198	Traorella massiliensis strain Marseille-P3110 16S ribosomal RNA, partial sequence	82.968	d__Bacteria; p__Firmicutes; c__Bacilli; o__Erysipelotrichales; f__Erysipelatoclostridiaceae; g__UCG-004; s__uncultured_bacterium	0.999795
	821607431f6b0f89b9bd2e3059343f3b	Cellulophaga tyrosinoxydans strain EM41 16S ribosomal RNA, partial sequence	0	0	0	0	0	0	Cellulophaga tyrosinoxydans strain EM41 16S ribosomal RNA, partial sequence	85.037	Lutaonella thermophila strain CC-MHSW-2 16S ribosomal RNA, partial sequence	85.112	d__Bacteria; p__Bacteroidota; c__Bacteroidia; o__Bacteroidales; f__Rikenellaceae; g__Rikenellaceae_RC9_gut_group; s__uncultured_beta	0.999983
	2dbd384116ef37e263be7dd547c7bb4e	Cellulosilyticum lentocellum DSM 5427 16S ribosomal RNA, partial sequence	0	0	0	0	0	0	Cellulosilyticum lentocellum DSM 5427 16S ribosomal RNA, partial sequence	97.906	Cellulosilyticum lentocellum DSM 5427 16S ribosomal RNA, partial sequence	97.65	d__Bacteria; p__Firmicutes; c__Clostridia; o__Lachnospirales; f__Lachnospiraceae; g__Cellulosilyticum; s__uncultured_Cellulosilyticum	0.723185
	1213df5c0062557601b4344f6f6a254b	Cellulosilyticum lentocellum DSM 5427 16S ribosomal RNA, partial sequence	0	0	0	0	0	0	Cellulosilyticum lentocellum DSM 5427 16S ribosomal RNA, partial sequence	93.473	Cellulosilyticum lentocellum DSM 5427 16S ribosomal RNA, partial sequence	93.229	d__Bacteria; p__Firmicutes; c__Clostridia; o__Lachnospirales; f__Lachnospiraceae; g__Cellulosilyticum; s__uncultured_bacterium	0.999986
	c2698cc7e613c921682820d6c1fd1059	Cellulosilyticum lentocellum DSM 5427 16S ribosomal RNA, partial sequence	0	0	0	0	0	0	Cellulosilyticum lentocellum DSM 5427 16S ribosomal RNA, partial sequence	93.734	Cellulosilyticum lentocellum DSM 5427 16S ribosomal RNA, partial sequence	93.49	d__Bacteria; p__Firmicutes; c__Clostridia; o__Lachnospirales; f__Lachnospiraceae; g__Cellulosilyticum; s__uncultured_bacterium	0.999985
	2ffeb4bb76c426da497045dc711d1c95	Cellulosilyticum lentocellum DSM 5427 16S ribosomal RNA, partial sequence	0	0	0	0	0	0	Cellulosilyticum lentocellum DSM 5427 16S ribosomal RNA, partial sequence	92.147	Cellulosilyticum lentocellum DSM 5427 16S ribosomal RNA, partial sequence	91.906	d__Bacteria; p__Firmicutes; c__Clostridia; o__Lachnospirales; f__Lachnospiraceae; g__Cellulosilyticum; s__uncultured_bacterium	0.999985
	ef31970568fdca69f20efe25a0910cc8	Cellulosilyticum lentocellum DSM 5427 16S ribosomal RNA, partial sequence	0	0	0	0	0	0	Cellulosilyticum lentocellum DSM 5427 16S ribosomal RNA, partial sequence	94.517	Cellulosilyticum lentocellum DSM 5427 16S ribosomal RNA, partial sequence	94.271	d__Bacteria; p__Firmicutes; c__Clostridia; o__Lachnospirales; f__Lachnospiraceae; g__Cellulosilyticum; s__uncultured_bacterium	0.999734
	cb611940566ed67ae73e5f84e8fbbcaf	Cellulosilyticum ruminicola JCM 14822 strain H1 16S ribosomal RNA, partial sequence	0	0	0	0	0	0	Cellulosilyticum ruminicola JCM 14822 strain H1 16S ribosomal RNA, partial sequence	94.778	Cellulosilyticum lentocellum DSM 5427 16S ribosomal RNA, partial sequence	94.241	d__Bacteria; p__Firmicutes; c__Clostridia; o__Lachnospirales; f__Lachnospiraceae; g__Cellulosilyticum; s__uncultured_bacterium	0.999987
	7321776072253b9b1861902ee89fccf9	Cellulosilyticum ruminicola JCM 14822 strain H1 16S ribosomal RNA, partial sequence	0	0	0	0	0	0	Cellulosilyticum ruminicola JCM 14822 strain H1 16S ribosomal RNA, partial sequence	98.695	Cellulosilyticum lentocellum DSM 5427 16S ribosomal RNA, partial sequence	96.859	d__Bacteria; p__Firmicutes; c__Clostridia; o__Lachnospirales; f__Lachnospiraceae; g__Cellulosilyticum; s__uncultured_bacterium	0.933172
	d7118d8b3bc3cd76e06598c28be4b504	Cellulosilyticum ruminicola JCM 14822 strain H1 16S ribosomal RNA, partial sequence	0	0	0	0	0	0	Cellulosilyticum ruminicola JCM 14822 strain H1 16S ribosomal RNA, partial sequence	89.196	Cellulosilyticum lentocellum DSM 5427 16S ribosomal RNA, partial sequence	87.94	d__Bacteria; p__Firmicutes; c__Clostridia; o__Lachnospirales; f__Lachnospiraceae; g__Cellulosilyticum; s__uncultured_bacterium	0.999674
	232f0680e6e02c127feac3f6dc9d755e	Cellulosilyticum ruminicola JCM 14822 strain H1 16S ribosomal RNA, partial sequence	0	0	0	0	0	0	Cellulosilyticum ruminicola JCM 14822 strain H1 16S ribosomal RNA, partial sequence	90.201	Cellulosilyticum lentocellum DSM 5427 16S ribosomal RNA, partial sequence	89.447	d__Bacteria; p__Firmicutes; c__Clostridia; o__Lachnospirales; f__Lachnospiraceae; g__Cellulosilyticum; s__uncultured_bacterium	0.999359
	8317e5de9e23604526166c27273a1496	Cellulosilyticum ruminicola JCM 14822 strain H1 16S ribosomal RNA, partial sequence	0	0	0	0	0	0	Cellulosilyticum ruminicola JCM 14822 strain H1 16S ribosomal RNA, partial sequence	95.3	Cellulosilyticum lentocellum DSM 5427 16S ribosomal RNA, partial sequence	95.026	d__Bacteria; p__Firmicutes; c__Clostridia; o__Lachnospirales; f__Lachnospiraceae; g__Cellulosilyticum; s__uncultured_bacterium	0.999995
	9fe4560f8b0a6be6e80534999e040459	Cellulosilyticum ruminicola JCM 14822 strain H1 16S ribosomal RNA, partial sequence	0	0	0	0	0	0	Cellulosilyticum ruminicola JCM 14822 strain H1 16S ribosomal RNA, partial sequence	94.01	Cellulosilyticum lentocellum DSM 5427 16S ribosomal RNA, partial sequence	93.473	d__Bacteria; p__Firmicutes; c__Clostridia; o__Lachnospirales; f__Lachnospiraceae; g__Cellulosilyticum; s__uncultured_bacterium	0.999968
	5c4e1b11e1aee7e3d58cec434bafe68b	Cellulosilyticum ruminicola JCM 14822 strain H1 16S ribosomal RNA, partial sequence	0	0	0	0	0	0	Cellulosilyticum ruminicola JCM 14822 strain H1 16S ribosomal RNA, partial sequence	92.188	Cellulosilyticum lentocellum DSM 5427 16S ribosomal RNA, partial sequence	91.123	d__Bacteria; p__Firmicutes; c__Clostridia; o__Lachnospirales; f__Lachnospiraceae; g__Cellulosilyticum; s__uncultured_bacterium	0.999988
	310262ad0009b59f8f8808a2f9ae663f	Cellulosilyticum ruminicola JCM 14822 strain H1 16S ribosomal RNA, partial sequence	0	0	0	0	0	0	Cellulosilyticum ruminicola JCM 14822 strain H1 16S ribosomal RNA, partial sequence	94.517	Cellulosilyticum lentocellum DSM 5427 16S ribosomal RNA, partial sequence	93.979	d__Bacteria; p__Firmicutes; c__Clostridia; o__Lachnospirales; f__Lachnospiraceae; g__Cellulosilyticum; s__uncultured_bacterium	0.999996
	e033623d45ea478d0d34b572e6ba56c3	Centipeda periodontii DSM 2778 16S ribosomal RNA, partial sequence	0	0	0	0	0	0	Centipeda periodontii DSM 2778 16S ribosomal RNA, partial sequence	91.791	Selenomonas infelix strain VPI D 75 B-30 16S ribosomal RNA, partial sequence	91.542	d__Bacteria; p__Firmicutes; c__Negativicutes; o__Veillonellales-Selenomonadales; f__Selenomonadaceae; g__Selenomonas	0.851629
	7e761a38a173f8be5cc7f8ab601d6243	Cephaloticoccus capnophilus strain CV41 16S ribosomal RNA, partial sequence	0	0	0	0	0	0	Cephaloticoccus capnophilus strain CV41 16S ribosomal RNA, partial sequence	80.542	Cephaloticoccus primus strain CAG34 16S ribosomal RNA, partial sequence	80	d__Bacteria; p__Verrucomicrobiota; c__Kiritimatiellae; o__WCHB1-41; f__WCHB1-41; g__WCHB1-41; s__uncultured_bacterium	0.999996
	313b83e65c060fdb0718c89da5c4f5d7	Cephaloticoccus capnophilus strain CV41 16S ribosomal RNA, partial sequence	0	0	0	0	0	0	Cephaloticoccus capnophilus strain CV41 16S ribosomal RNA, partial sequence	80.296	Cephaloticoccus primus strain CAG34 16S ribosomal RNA, partial sequence	79.753	d__Bacteria; p__Verrucomicrobiota; c__Kiritimatiellae; o__WCHB1-41; f__WCHB1-41; g__WCHB1-41; s__uncultured_bacterium	0.999916
	ecbcff9ccabcfdc2f00e27daa7be91c0	Cephaloticoccus primus strain CAG34 16S ribosomal RNA, partial sequence	0	0	0	0	0	0	Cephaloticoccus primus strain CAG34 16S ribosomal RNA, partial sequence	80	Cephaloticoccus capnophilus strain CV41 16S ribosomal RNA, partial sequence	80	d__Bacteria; p__Verrucomicrobiota; c__Kiritimatiellae; o__WCHB1-41; f__WCHB1-41; g__WCHB1-41; s__uncultured_bacterium	0.999982
	f054aee008f2fe5aa9d061f9f790efb3	Cephaloticoccus primus strain CAG34 16S ribosomal RNA, partial sequence	0	0	0	0	0	0	Cephaloticoccus primus strain CAG34 16S ribosomal RNA, partial sequence	78.66	Cephaloticoccus capnophilus strain CV41 16S ribosomal RNA, partial sequence	78.66	d__Bacteria; p__Verrucomicrobiota; c__Kiritimatiellae; o__WCHB1-41; f__WCHB1-41; g__WCHB1-41; s__uncultured_bacterium	0.992221
	121bc2ce51eee872fc3c9fbcf31d9f00	Christensenella massiliensis strain Marseille-P2438 16S ribosomal RNA, partial sequence	0	0	0	0	0	0	Christensenella massiliensis strain Marseille-P2438 16S ribosomal RNA, partial sequence	87.728	Clostridium tepidiprofundi DSM 19306 strain SG 508 16S ribosomal RNA, partial sequence	87.728	d__Bacteria; p__Firmicutes; c__Clostridia; o__Christensenellales; f__Christensenellaceae; g__Christensenellaceae_R-7_group; s__uncultured_spirochete	0.999423
	4126b2565b16e4d47d6a1a71dba557a3	Christensenella massiliensis strain Marseille-P2438 16S ribosomal RNA, partial sequence	0	0	0	0	0	0	Christensenella massiliensis strain Marseille-P2438 16S ribosomal RNA, partial sequence	89.844	Mahella australiensis 50-1 BON 16S ribosomal RNA, partial sequence	88.889	d__Bacteria; p__Firmicutes; c__Clostridia; o__Christensenellales; f__Christensenellaceae; g__Christensenellaceae_R-7_group; s__uncultured_organism	0.823015
	ad4207dabb8010ff2b7b4ba0f4254c7a	Christensenella massiliensis strain Marseille-P2438 16S ribosomal RNA, partial sequence	0	0	0	0	0	0	Christensenella massiliensis strain Marseille-P2438 16S ribosomal RNA, partial sequence	89.119	Christensenella minuta strain YIT 12065 16S ribosomal RNA, partial sequence	88.86	d__Bacteria; p__Firmicutes; c__Clostridia; o__Christensenellales; f__Christensenellaceae; g__Christensenellaceae_R-7_group; s__gut_metagenome	0.743681
	b07c9cdc644c4290a77db1f2b6259dc4	Christensenella massiliensis strain Marseille-P2438 16S ribosomal RNA, partial sequence	0	0	0	0	0	0	Christensenella massiliensis strain Marseille-P2438 16S ribosomal RNA, partial sequence	87.99	Clostridium chartatabidum strain 163 16S ribosomal RNA, partial sequence	88.052	d__Bacteria; p__Firmicutes; c__Clostridia; o__Christensenellales; f__Christensenellaceae; g__Christensenellaceae_R-7_group; s__uncultured_spirochete	0.998606
	5219e429fb619589491331ae9598d81a	Christensenella massiliensis strain Marseille-P2438 16S ribosomal RNA, partial sequence	0	0	0	0	0	0	Christensenella massiliensis strain Marseille-P2438 16S ribosomal RNA, partial sequence	90.601	Christensenella minuta strain YIT 12065 16S ribosomal RNA, partial sequence	90.601	d__Bacteria; p__Firmicutes; c__Clostridia; o__Christensenellales; f__Christensenellaceae; g__Christensenellaceae_R-7_group; s__human_gut	0.999596
	c7771420063caf2afa50f2c8241556de	Christensenella massiliensis strain Marseille-P2438 16S ribosomal RNA, partial sequence	0	0	0	0	0	0	Christensenella massiliensis strain Marseille-P2438 16S ribosomal RNA, partial sequence	89.119	Christensenella minuta strain YIT 12065 16S ribosomal RNA, partial sequence	88.86	d__Bacteria; p__Firmicutes; c__Clostridia; o__Christensenellales; f__Christensenellaceae; g__Christensenellaceae_R-7_group	0.954406
	728c6628d7cfaf0a16712f8c77c230cd	Christensenella massiliensis strain Marseille-P2438 16S ribosomal RNA, partial sequence	0	0	0	0	0	0	Christensenella massiliensis strain Marseille-P2438 16S ribosomal RNA, partial sequence	88.512	Clostridium oceanicum strain DSM 1290 16S ribosomal RNA, partial sequence	88.571	d__Bacteria; p__Firmicutes; c__Clostridia; o__Christensenellales; f__Christensenellaceae; g__Christensenellaceae_R-7_group	0.989668
	e5c8ad817c11ddbabfc49e91f56d6835	Christensenella massiliensis strain Marseille-P2438 16S ribosomal RNA, partial sequence	0	0	0	0	0	0	Christensenella massiliensis strain Marseille-P2438 16S ribosomal RNA, partial sequence	89.034	Christensenella minuta strain YIT 12065 16S ribosomal RNA, partial sequence	88.542	d__Bacteria; p__Firmicutes; c__Clostridia; o__Christensenellales; f__Christensenellaceae; g__Christensenellaceae_R-7_group; s__gut_metagenome	0.995683
	a3a4644bd0e2bda8a96859157441cf70	Christensenella massiliensis strain Marseille-P2438 16S ribosomal RNA, partial sequence	0	0	0	0	0	0	Christensenella massiliensis strain Marseille-P2438 16S ribosomal RNA, partial sequence	90.339	Christensenella minuta strain YIT 12065 16S ribosomal RNA, partial sequence	90.365	d__Bacteria; p__Firmicutes; c__Clostridia; o__Christensenellales; f__Christensenellaceae; g__Christensenellaceae_R-7_group; s__human_gut	0.99956
	baef37995aa1154248c4391a224ad490	Christensenella massiliensis strain Marseille-P2438 16S ribosomal RNA, partial sequence	0	0	0	0	0	0	Christensenella massiliensis strain Marseille-P2438 16S ribosomal RNA, partial sequence	88.512	Christensenella minuta strain YIT 12065 16S ribosomal RNA, partial sequence	87.206	d__Bacteria; p__Firmicutes; c__Clostridia; o__Christensenellales; f__Christensenellaceae; g__Christensenellaceae_R-7_group; s__uncultured_organism	0.717807
	236c8f1a82c98a342f1487f20dd936e1	Christensenella massiliensis strain Marseille-P2438 16S ribosomal RNA, partial sequence	0	0	0	0	0	0	Christensenella massiliensis strain Marseille-P2438 16S ribosomal RNA, partial sequence	84.197	Christensenella minuta strain YIT 12065 16S ribosomal RNA, partial sequence	83.721	d__Bacteria; p__Firmicutes; c__Clostridia; o__Clostridia_vadinBB60_group; f__Clostridia_vadinBB60_group; g__Clostridia_vadinBB60_group; s__uncultured_bacterium	0.875377
	7659e98b4082b517cf6fb084537cfe4f	Christensenella minuta strain YIT 12065 16S ribosomal RNA, partial sequence	0	0	0	0	0	0	Christensenella minuta strain YIT 12065 16S ribosomal RNA, partial sequence	90.601	Christensenella massiliensis strain Marseille-P2438 16S ribosomal RNA, partial sequence	90.339	d__Bacteria; p__Firmicutes; c__Clostridia; o__Christensenellales; f__Christensenellaceae; g__Christensenellaceae_R-7_group; s__human_gut	0.999003
	2fc759cbfec9cdb1c0c2451f122b1645	Christensenella minuta strain YIT 12065 16S ribosomal RNA, partial sequence	0	0	0	0	0	0	Christensenella minuta strain YIT 12065 16S ribosomal RNA, partial sequence	91.906	Christensenella massiliensis strain Marseille-P2438 16S ribosomal RNA, partial sequence	91.384	d__Bacteria	1
	3e3b28fe133e8b1941609d3f57a6e557	Christensenella minuta strain YIT 12065 16S ribosomal RNA, partial sequence	0	0	0	0	0	0	Christensenella minuta strain YIT 12065 16S ribosomal RNA, partial sequence	92.428	Christensenella timonensis strain Marseille-P2437 16S ribosomal RNA, partial sequence	92.167	d__Bacteria; p__Firmicutes; c__Clostridia; o__Christensenellales; f__Christensenellaceae; g__uncultured; s__uncultured_bacterium	0.953404
	82bda847f20699f7fe71cec64178e70c	Christensenella minuta strain YIT 12065 16S ribosomal RNA, partial sequence	0	0	0	0	0	0	Christensenella minuta strain YIT 12065 16S ribosomal RNA, partial sequence	92.188	Christensenella massiliensis strain Marseille-P2438 16S ribosomal RNA, partial sequence	91.927	d__Bacteria; p__Firmicutes; c__Clostridia; o__Christensenellales; f__Christensenellaceae; g__uncultured; s__uncultured_bacterium	0.990353
	9ad9079a8feaea391430edb2dc9bb73d	Christensenella timonensis strain Marseille-P2437 16S ribosomal RNA, partial sequence	0	0	0	0	0	0	Christensenella timonensis strain Marseille-P2437 16S ribosomal RNA, partial sequence	83.29	Catabacter hongkongensis strain HKU16 16S ribosomal RNA, partial sequence	83.161	d__Bacteria; p__Firmicutes; c__Clostridia; o__Clostridia_vadinBB60_group; f__Clostridia_vadinBB60_group; g__Clostridia_vadinBB60_group; s__uncultured_bacterium	0.942369
	19c7f1394d9becc1d78ca23e56892b7c	Chryseobacterium balustinum strain NBRC 15053 16S ribosomal RNA, partial sequence	0	0	0	0	0	0	Chryseobacterium balustinum strain NBRC 15053 16S ribosomal RNA, partial sequence	99.5	Chryseobacterium balustinum 16S ribosomal RNA, partial sequence	99.5	d__Bacteria; p__Bacteroidota; c__Bacteroidia; o__Flavobacteriales; f__Weeksellaceae; g__Chryseobacterium	0.999992
	3d54a46f3958d6fb48f7c96e00298cb5	Cloacibacillus porcorum strain CL-84 16S ribosomal RNA, partial sequence	0	0	0	0	0	0	Cloacibacillus porcorum strain CL-84 16S ribosomal RNA, partial sequence	94.474	Cloacibacillus evryensis strain 158 16S ribosomal RNA, partial sequence	93.684	d__Bacteria; p__Synergistota; c__Synergistia; o__Synergistales; f__Synergistaceae; g__Cloacibacillus	0.987172
	3372801c294b0f3b28b59c8886e06440	Clostridium akagii strain CK58 16S ribosomal RNA, partial sequence	0	0	0	0	0	0	Clostridium akagii strain CK58 16S ribosomal RNA, partial sequence	90.365	Desulfohalotomaculum tongense strain TGB60-1 16S ribosomal RNA, partial sequence	89.61	d__Bacteria; p__Firmicutes; c__Clostridia; o__Christensenellales; f__Christensenellaceae; g__Christensenellaceae_R-7_group; s__gut_metagenome	0.969873
	4e1d342205157c8a4919f0a42ee0a27c	Clostridium amylolyticum strain SW408 16S ribosomal RNA, partial sequence	0	0	0	0	0	0	Clostridium amylolyticum strain SW408 16S ribosomal RNA, partial sequence	98.684	Clostridium polynesiense strain MS1 16S ribosomal RNA, partial sequence	98.425	d__Bacteria; p__Firmicutes; c__Clostridia; o__Clostridiales; f__Clostridiaceae; g__Clostridium_sensu_stricto_3	0.977575
	1c1ef7ba35302ea04f2a5c170c066bfa	Clostridium amylolyticum strain SW408 16S ribosomal RNA, partial sequence	0	0	0	0	0	0	Clostridium amylolyticum strain SW408 16S ribosomal RNA, partial sequence	97.105	Clostridium polynesiense strain MS1 16S ribosomal RNA, partial sequence	96.85	d__Bacteria; p__Firmicutes; c__Clostridia; o__Clostridiales; f__Clostridiaceae; g__Clostridium_sensu_stricto_3	0.873421
	2d15118db11aa1905ecc55207cda1285	Clostridium amylolyticum strain SW408 16S ribosomal RNA, partial sequence	0	0	0	0	0	0	Clostridium amylolyticum strain SW408 16S ribosomal RNA, partial sequence	99.737	Clostridium polynesiense strain MS1 16S ribosomal RNA, partial sequence	99.475	d__Bacteria; p__Firmicutes; c__Clostridia; o__Clostridiales; f__Clostridiaceae; g__Clostridium_sensu_stricto_3; s__Clostridium_amylolyticum	0.712655
	a3c4bd287cb732552a6e61218c14f044	Clostridium amylolyticum strain SW408 16S ribosomal RNA, partial sequence	0	0	0	0	0	0	Clostridium amylolyticum strain SW408 16S ribosomal RNA, partial sequence	89.737	Clostridium polynesiense strain MS1 16S ribosomal RNA, partial sequence	89.501	d__Bacteria; p__Firmicutes; c__Clostridia; o__Oscillospirales; f__Oscillospiraceae; g__UCG-002	0.863928
	fa698be030c626cdcf61961703b79b65	Clostridium amylolyticum strain SW408 16S ribosomal RNA, partial sequence	0	0	0	0	0	0	Clostridium amylolyticum strain SW408 16S ribosomal RNA, partial sequence	90.289	Clostridium polynesiense strain MS1 16S ribosomal RNA, partial sequence	90.052	d__Bacteria; p__Firmicutes; c__Clostridia	0.999977
	c92097ad1b4f03a77a847d3c5e9bca8d	Clostridium aurantibutyricum strain NCIMB 10659 16S ribosomal RNA, partial sequence	0	0	0	0	0	0	Clostridium aurantibutyricum strain NCIMB 10659 16S ribosomal RNA, partial sequence	98.684	Clostridium paraputrificum strain JCM 1293 16S ribosomal RNA, partial sequence	98.421	d__Bacteria; p__Firmicutes; c__Clostridia; o__Clostridiales; f__Clostridiaceae; g__Clostridium_sensu_stricto_1	0.980307
	ef160ca976d3e338015144c6c5abf5d6	Clostridium aurantibutyricum strain NCIMB 10659 16S ribosomal RNA, partial sequence	0	0	0	0	0	0	Clostridium aurantibutyricum strain NCIMB 10659 16S ribosomal RNA, partial sequence	98.947	Clostridium chartatabidum strain 163 16S ribosomal RNA, partial sequence	98.684	d__Bacteria; p__Firmicutes; c__Clostridia; o__Clostridiales; f__Clostridiaceae; g__Clostridium_sensu_stricto_1	0.999093
	94ee0147ec00d5af6812561c192f21b0	Clostridium bornimense strain M2/40 16S ribosomal RNA, partial sequence	0	0	0	0	0	0	Clostridium bornimense strain M2/40 16S ribosomal RNA, partial sequence	100	Clostridium chauvoei strain 2585 16S ribosomal RNA, partial sequence	94.211	d__Bacteria; p__Firmicutes; c__Clostridia; o__Clostridiales; f__Clostridiaceae; g__Clostridium_sensu_stricto_6; s__Clostridium_bornimense	1
	4e38130e7d9809a36b33dfa01ef96e0a	Clostridium butyricum strain JCM 1391 16S ribosomal RNA, partial sequence	0	0	0	0	0	0	Clostridium butyricum strain JCM 1391 16S ribosomal RNA, partial sequence	100	Clostridium butyricum strain VPI3266 16S ribosomal RNA, partial sequence	100	d__Bacteria; p__Firmicutes; c__Clostridia; o__Clostridiales; f__Clostridiaceae; g__Clostridium_sensu_stricto_1; s__Clostridium_butyricum	0.984346
	1d54294a546bc383afdc7f2f46a09285	Clostridium butyricum strain JCM 1391 16S ribosomal RNA, partial sequence	0	0	0	0	0	0	Clostridium butyricum strain JCM 1391 16S ribosomal RNA, partial sequence	99.737	Clostridium butyricum strain VPI3266 16S ribosomal RNA, partial sequence	99.737	d__Bacteria; p__Firmicutes; c__Clostridia; o__Clostridiales; f__Clostridiaceae; g__Clostridium_sensu_stricto_1; s__Clostridium_butyricum	0.965117
	6ca03022a3a1db7640eabe669718ef77	Clostridium butyricum strain JCM 1391 16S ribosomal RNA, partial sequence	0	0	0	0	0	0	Clostridium butyricum strain JCM 1391 16S ribosomal RNA, partial sequence	96.842	Clostridium butyricum strain VPI3266 16S ribosomal RNA, partial sequence	96.842	d__Bacteria; p__Firmicutes; c__Clostridia; o__Clostridiales; f__Clostridiaceae; g__Clostridium_sensu_stricto_1; s__human_gut	0.924396
	5ff5fec42fcfc628c476dd5e6192a0d8	Clostridium butyricum strain JCM 1391 16S ribosomal RNA, partial sequence	0	0	0	0	0	0	Clostridium butyricum strain JCM 1391 16S ribosomal RNA, partial sequence	100	Clostridium butyricum strain VPI3266 16S ribosomal RNA, partial sequence	100	d__Bacteria; p__Firmicutes; c__Clostridia; o__Clostridiales; f__Clostridiaceae; g__Clostridium_sensu_stricto_1; s__Clostridium_butyricum	0.968613
	1ab997d28183ce8f27295742342a5f11	Clostridium butyricum strain JCM 1391 16S ribosomal RNA, partial sequence	0	0	0	0	0	0	Clostridium butyricum strain JCM 1391 16S ribosomal RNA, partial sequence	93.75	Clostridium butyricum strain VPI3266 16S ribosomal RNA, partial sequence	93.75	d__Bacteria; p__Firmicutes; c__Clostridia; o__Clostridiales; f__Clostridiaceae; g__Clostridium_sensu_stricto_1	0.724376
	eb5e91e14a9c92bc0c917b8f848df8ab	Clostridium chartatabidum strain 163 16S ribosomal RNA, partial sequence	0	0	0	0	0	0.000396121	Clostridium chartatabidum strain 163 16S ribosomal RNA, partial sequence	99.737	Clostridium aurantibutyricum strain NCIMB 10659 16S ribosomal RNA, partial sequence	97.895	d__Bacteria; p__Firmicutes; c__Clostridia; o__Clostridiales; f__Clostridiaceae; g__Clostridium_sensu_stricto_1	0.99981
	5d02edbbd6bd5a8e144327e44de72ea6	Clostridium chartatabidum strain 163 16S ribosomal RNA, partial sequence	0	0	0	0.000230357	0.000453104	0.000189449	Clostridium chartatabidum strain 163 16S ribosomal RNA, partial sequence	95	Clostridium paraputrificum strain JCM 1293 16S ribosomal RNA, partial sequence	95	d__Bacteria; p__Firmicutes; c__Clostridia; o__Clostridiales; f__Clostridiaceae; g__Clostridium_sensu_stricto_1; s__uncultured_Clostridium	0.856383
	264e63df260f13db6878a1327841c317	Clostridium chartatabidum strain 163 16S ribosomal RNA, partial sequence	0	0	0	0	0	0	Clostridium chartatabidum strain 163 16S ribosomal RNA, partial sequence	99.474	Clostridium aurantibutyricum strain NCIMB 10659 16S ribosomal RNA, partial sequence	97.632	d__Bacteria; p__Firmicutes; c__Clostridia; o__Clostridiales; f__Clostridiaceae; g__Clostridium_sensu_stricto_1	0.999947
	322e520faf0e2991b038026ba1390d4d	Clostridium chartatabidum strain 163 16S ribosomal RNA, partial sequence	0	0	0	0	0	0	Clostridium chartatabidum strain 163 16S ribosomal RNA, partial sequence	98.947	Clostridium paraputrificum strain JCM 1293 16S ribosomal RNA, partial sequence	97.895	d__Bacteria; p__Firmicutes; c__Clostridia; o__Clostridiales; f__Clostridiaceae; g__Clostridium_sensu_stricto_1	0.989982
	f004f3d977b2a7df547a2c3a98184b91	Clostridium chartatabidum strain 163 16S ribosomal RNA, partial sequence	0	0	0	0	0	0	Clostridium chartatabidum strain 163 16S ribosomal RNA, partial sequence	98.684	Clostridium colicanis strain 3WC2 16S ribosomal RNA, partial sequence	97.895	d__Bacteria; p__Firmicutes; c__Clostridia; o__Clostridiales; f__Clostridiaceae; g__Clostridium_sensu_stricto_1	0.998207
	49105f6fbd3f201d8127df1a81474a4a	Clostridium combesii strain ATCC 25545 16S ribosomal RNA, partial sequence	0	0	0	0	0	0	Clostridium combesii strain ATCC 25545 16S ribosomal RNA, partial sequence	91.192	Clostridium akagii strain CK58 16S ribosomal RNA, partial sequence	91.146	d__Bacteria; p__Firmicutes; c__Clostridia; o__Christensenellales; f__Christensenellaceae; g__Christensenellaceae_R-7_group	0.918725
	3d955a40290143a54c704b69bc4f4d42	Clostridium moniliforme strain 2055 16S ribosomal RNA, partial sequence	0	0	0	0	0	0	Clostridium moniliforme strain 2055 16S ribosomal RNA, partial sequence	99.474	Clostridium moniliforme strain JCM 9990 16S ribosomal RNA, partial sequence	99.474	d__Bacteria; p__Firmicutes; c__Clostridia; o__Clostridiales; f__Clostridiaceae; g__Clostridium_sensu_stricto_1	0.999912
	9c3bcccef6f097c602b16c39af0a7108	Clostridium moniliforme strain 2055 16S ribosomal RNA, partial sequence	0	0	0	0	0	0	Clostridium moniliforme strain 2055 16S ribosomal RNA, partial sequence	99.211	Clostridium moniliforme strain JCM 9990 16S ribosomal RNA, partial sequence	99.211	d__Bacteria; p__Firmicutes; c__Clostridia; o__Clostridiales; f__Clostridiaceae; g__Clostridium_sensu_stricto_1	0.999851
	c8ae06af33d5b2da089285556376c9d6	Clostridium moniliforme strain 2055 16S ribosomal RNA, partial sequence	0	0	0	0	0	0	Clostridium moniliforme strain 2055 16S ribosomal RNA, partial sequence	99.211	Clostridium moniliforme strain JCM 9990 16S ribosomal RNA, partial sequence	99.211	d__Bacteria; p__Firmicutes; c__Clostridia; o__Clostridiales; f__Clostridiaceae; g__Clostridium_sensu_stricto_1	0.999872
	b10b4b80ca2ef7416f4f621825ad5117	Clostridium perfringens ATCC 13124 16S ribosomal RNA, complete sequence	0	0	0	0	0	0	Clostridium perfringens ATCC 13124 16S ribosomal RNA, complete sequence	100	Clostridium perfringens strain JCM 1290 16S ribosomal RNA, partial sequence	100	d__Bacteria; p__Firmicutes; c__Clostridia; o__Clostridiales; f__Clostridiaceae; g__Clostridium_sensu_stricto_1; s__Clostridium_perfringens	0.975587
	dfa8a256834c4e88cf42553d17dbe2cc	Clostridium perfringens ATCC 13124 16S ribosomal RNA, complete sequence	0	0	0	0	0	0	Clostridium perfringens ATCC 13124 16S ribosomal RNA, complete sequence	99.737	Clostridium perfringens strain JCM 1290 16S ribosomal RNA, partial sequence	99.737	d__Bacteria; p__Firmicutes; c__Clostridia; o__Clostridiales; f__Clostridiaceae; g__Clostridium_sensu_stricto_1; s__Clostridium_perfringens	0.907851
	2b89edbf81f4d694bb55665a181be324	Clostridium perfringens ATCC 13124 16S ribosomal RNA, complete sequence	0	0	0	0	0	0	Clostridium perfringens ATCC 13124 16S ribosomal RNA, complete sequence	99.737	Clostridium perfringens strain JCM 1290 16S ribosomal RNA, partial sequence	99.737	d__Bacteria; p__Firmicutes; c__Clostridia; o__Clostridiales; f__Clostridiaceae; g__Clostridium_sensu_stricto_1; s__Clostridium_perfringens	0.972415
	45b27e6c2d0656fe060ca20e12f5f1f1	Clostridium perfringens ATCC 13124 16S ribosomal RNA, complete sequence	0	0	0	0	0	0	Clostridium perfringens ATCC 13124 16S ribosomal RNA, complete sequence	99.737	Clostridium perfringens strain JCM 1290 16S ribosomal RNA, partial sequence	99.737	d__Bacteria; p__Firmicutes; c__Clostridia; o__Clostridiales; f__Clostridiaceae; g__Clostridium_sensu_stricto_1; s__Clostridium_perfringens	0.934653
	0936277405714ff827dffdf9f521bbbb	Clostridium perfringens ATCC 13124 16S ribosomal RNA, complete sequence	0	0	0	0	0	0	Clostridium perfringens ATCC 13124 16S ribosomal RNA, complete sequence	97.297	Clostridium perfringens strain JCM 1290 16S ribosomal RNA, partial sequence	97.297	d__Bacteria; p__Proteobacteria; c__Gammaproteobacteria; o__Enterobacterales; f__Enterobacteriaceae; g__Escherichia-Shigella; s__uncultured_proteobacterium	0.775168
	11ffd1d46b45f3319c40777999fa0665	Clostridium quinii strain DSM 6736 16S ribosomal RNA, partial sequence	0	0	0	0	0	0	Clostridium quinii strain DSM 6736 16S ribosomal RNA, partial sequence	95.526	Clostridium isatidis strain WV6 16S ribosomal RNA gene, partial sequence	95.263	d__Bacteria; p__Firmicutes; c__Clostridia; o__Clostridiales; f__Clostridiaceae; g__Clostridium_sensu_stricto_1; s__uncultured_bacterium	0.84149
	8eb74fb1bf3eec10713d9d41e7df986b	Clostridium saccharobutylicum strain NCP 262 16S ribosomal RNA, partial sequence	0	0	0	0	0	0	Clostridium saccharobutylicum strain NCP 262 16S ribosomal RNA, partial sequence	97.368	Clostridium saccharoperbutylacetonicum strain N1-4(HMT) 16S ribosomal RNA, partial sequence	97.368	d__Bacteria; p__Firmicutes; c__Clostridia; o__Clostridiales; f__Clostridiaceae; g__Clostridium_sensu_stricto_1	0.998807
	738c93719c11d0eabba54554a2266e08	Clostridium saudiense strain JCC 16S ribosomal RNA, partial sequence	0.000200573	0.000452606	0.000703378	0	0.000453104	0.000241117	Clostridium saudiense strain JCC 16S ribosomal RNA, partial sequence	98.158	Clostridium disporicum strain DS1 16S ribosomal RNA, partial sequence	98.158	d__Bacteria; p__Firmicutes; c__Clostridia; o__Clostridiales; f__Clostridiaceae; g__Clostridium_sensu_stricto_1	0.999993
	a2bbe49abf391d0f54525222479e4d0c	Clostridium saudiense strain JCC 16S ribosomal RNA, partial sequence	0	0	0.000340344	0.000397889	0.000391317	0.000499457	Clostridium saudiense strain JCC 16S ribosomal RNA, partial sequence	100	Clostridium disporicum strain DS1 16S ribosomal RNA, partial sequence	100	d__Bacteria; p__Firmicutes; c__Clostridia; o__Clostridiales; f__Clostridiaceae; g__Clostridium_sensu_stricto_1	0.999995
	f3fdde7606064d7c11ec0059f0ae680f	Clostridium saudiense strain JCC 16S ribosomal RNA, partial sequence	0	0	0	0	0	0	Clostridium saudiense strain JCC 16S ribosomal RNA, partial sequence	97.895	Clostridium disporicum strain DS1 16S ribosomal RNA, partial sequence	97.895	d__Bacteria; p__Firmicutes; c__Clostridia; o__Clostridiales; f__Clostridiaceae; g__Clostridium_sensu_stricto_1	0.999988
	4340e50c5547b410cbdda5f6e0d0223a	Clostridium saudiense strain JCC 16S ribosomal RNA, partial sequence	0	0	0	0	0	0	Clostridium saudiense strain JCC 16S ribosomal RNA, partial sequence	98.421	Clostridium disporicum strain DS1 16S ribosomal RNA, partial sequence	98.421	d__Bacteria; p__Firmicutes; c__Clostridia; o__Clostridiales; f__Clostridiaceae; g__Clostridium_sensu_stricto_1; s__metagenome	0.849386
	a35fff142b19b258f1ea1075341c3019	Clostridium saudiense strain JCC 16S ribosomal RNA, partial sequence	0	0	0	0	0	0	Clostridium saudiense strain JCC 16S ribosomal RNA, partial sequence	99.737	Clostridium disporicum strain DS1 16S ribosomal RNA, partial sequence	99.737	d__Bacteria; p__Firmicutes; c__Clostridia; o__Clostridiales; f__Clostridiaceae; g__Clostridium_sensu_stricto_1; s__metagenome	0.72129
	751b5bdbe0293f3cec9ac46dd2445dd2	Clostridium saudiense strain JCC 16S ribosomal RNA, partial sequence	0	0	0	0	0	0	Clostridium saudiense strain JCC 16S ribosomal RNA, partial sequence	97.895	Clostridium disporicum strain DS1 16S ribosomal RNA, partial sequence	97.895	d__Bacteria; p__Firmicutes; c__Clostridia; o__Clostridiales; f__Clostridiaceae; g__Clostridium_sensu_stricto_1	0.999992
	0f283a340aeab11d3f80a41194bbd11d	Clostridium saudiense strain JCC 16S ribosomal RNA, partial sequence	0	0	0	0	0	0	Clostridium saudiense strain JCC 16S ribosomal RNA, partial sequence	99.737	Clostridium disporicum strain DS1 16S ribosomal RNA, partial sequence	99.737	d__Bacteria; p__Firmicutes; c__Clostridia; o__Clostridiales; f__Clostridiaceae; g__Clostridium_sensu_stricto_1; s__metagenome	0.761703
	2c766a7684f2c597b3051711b690290c	Clostridium saudiense strain JCC 16S ribosomal RNA, partial sequence	0	0	0	0	0	0	Clostridium saudiense strain JCC 16S ribosomal RNA, partial sequence	97.895	Clostridium disporicum strain DS1 16S ribosomal RNA, partial sequence	97.895	d__Bacteria; p__Firmicutes; c__Clostridia; o__Clostridiales; f__Clostridiaceae; g__Clostridium_sensu_stricto_1	0.999992
	37d806254fb4326aab652aca9721dbbc	Clostridium saudiense strain JCC 16S ribosomal RNA, partial sequence	0	0	0	0	0	0	Clostridium saudiense strain JCC 16S ribosomal RNA, partial sequence	97.632	Clostridium disporicum strain DS1 16S ribosomal RNA, partial sequence	97.632	d__Bacteria; p__Firmicutes; c__Clostridia; o__Clostridiales; f__Clostridiaceae; g__Clostridium_sensu_stricto_1	0.999996
	a5f717f391fc37cff50f805e8601896f	Clostridium saudiense strain JCC 16S ribosomal RNA, partial sequence	0	0	0	0	0	0	Clostridium saudiense strain JCC 16S ribosomal RNA, partial sequence	97.632	Clostridium disporicum strain DS1 16S ribosomal RNA, partial sequence	97.632	d__Bacteria; p__Firmicutes; c__Clostridia; o__Clostridiales; f__Clostridiaceae; g__Clostridium_sensu_stricto_1	0.999954
	2a6ba5f17a710940ebd50cd2c643aca4	Clostridium saudiense strain JCC 16S ribosomal RNA, partial sequence	0	0	0	0	0	0	Clostridium saudiense strain JCC 16S ribosomal RNA, partial sequence	95.263	Clostridium disporicum strain DS1 16S ribosomal RNA, partial sequence	95.263	d__Bacteria; p__Firmicutes; c__Clostridia; o__Clostridiales; f__Clostridiaceae; g__Clostridium_sensu_stricto_1	0.999873
	80a9285b85e3adc028bbb8b19c85bdfe	Clostridium saudiense strain JCC 16S ribosomal RNA, partial sequence	0	0	0	0	0	0	Clostridium saudiense strain JCC 16S ribosomal RNA, partial sequence	94.983	Clostridium disporicum strain DS1 16S ribosomal RNA, partial sequence	94.983	d__Bacteria; p__Firmicutes; c__Clostridia; o__Clostridiales; f__Clostridiaceae; g__Clostridium_sensu_stricto_1	0.853436
	2cb2a36c977884d86494fd142772d3e2	Clostridium saudiense strain JCC 16S ribosomal RNA, partial sequence	0	0	0	0	0	0	Clostridium saudiense strain JCC 16S ribosomal RNA, partial sequence	93.54	Clostridium disporicum strain DS1 16S ribosomal RNA, partial sequence	93.54	d__Bacteria; p__Firmicutes; c__Clostridia; o__Clostridiales; f__Clostridiaceae; g__Clostridium_sensu_stricto_1	0.99944
	7ce931af5d09be93eccc27891da02e17	Clostridium subterminale strain JCM 1417 16S ribosomal RNA, partial sequence	0	0	0	0	0	0	Clostridium subterminale strain JCM 1417 16S ribosomal RNA, partial sequence	96.842	Clostridium thiosulfatireducens strain DSM 13105 16S ribosomal RNA, partial sequence	96.842	d__Bacteria; p__Firmicutes; c__Clostridia; o__Clostridiales; f__Clostridiaceae; g__Clostridium_sensu_stricto_13	0.996723
	186a92614264321481aa5275e5fe40f9	Clostridium subterminale strain JCM 1417 16S ribosomal RNA, partial sequence	0	0	0	0	0	0	Clostridium subterminale strain JCM 1417 16S ribosomal RNA, partial sequence	94.737	Clostridium thiosulfatireducens strain DSM 13105 16S ribosomal RNA, partial sequence	94.737	d__Bacteria; p__Firmicutes; c__Clostridia; o__Clostridiales; f__Clostridiaceae; g__Clostridium_sensu_stricto_13	0.994466
	252495e0343caf2b78b32633b766916a	Clostridium tepidum strain IEH 97212 16S ribosomal RNA, complete sequence	0	0	0	0	0	0	Clostridium tepidum strain IEH 97212 16S ribosomal RNA, complete sequence	90.13	Clostridium sporogenes strain DSM 795 16S ribosomal RNA, partial sequence	90.13	d__Bacteria; p__Firmicutes; c__Clostridia; o__Christensenellales; f__Christensenellaceae; g__Christensenellaceae_R-7_group	0.983684
	33d9e01ce65b00a92e76308191f601c2	Colidextribacter massiliensis strain Marseille-P3083 16S ribosomal RNA, partial sequence	0	0	0	0	0	0	Colidextribacter massiliensis strain Marseille-P3083 16S ribosomal RNA, partial sequence	100	Pseudoflavonifractor phocaeensis strain Marseille-P3064 16S ribosomal RNA, partial sequence	93.473	d__Bacteria; p__Firmicutes; c__Clostridia; o__Oscillospirales; f__Oscillospiraceae; g__Colidextribacter; s__Colidextribacter_massiliensis	0.795449
	9dda1e3dc06770e9279d438ee62f4af0	Colidextribacter massiliensis strain Marseille-P3083 16S ribosomal RNA, partial sequence	0	0	0	0	0	0	Colidextribacter massiliensis strain Marseille-P3083 16S ribosomal RNA, partial sequence	93.734	[Clostridium] viride strain T2-7 16S ribosomal RNA, partial sequence	91.948	d__Bacteria; p__Firmicutes; c__Clostridia; o__Oscillospirales; f__Oscillospiraceae; g__NK4A214_group	0.978616
	c6c40516b083710bcc5d4a88f09b0b84	Colidextribacter massiliensis strain Marseille-P3083 16S ribosomal RNA, partial sequence	0	0	0	0	0	0	Colidextribacter massiliensis strain Marseille-P3083 16S ribosomal RNA, partial sequence	97.632	Pseudoflavonifractor capillosus ATCC 29799 16S ribosomal RNA, partial sequence	92.428	d__Bacteria; p__Firmicutes; c__Clostridia; o__Oscillospirales; f__Oscillospiraceae; g__Colidextribacter; s__uncultured_Clostridia	0.9825
	87641c90b79fd85e15311b3795a4561f	Colidextribacter massiliensis strain Marseille-P3083 16S ribosomal RNA, partial sequence	0	0	0	0	0	0	Colidextribacter massiliensis strain Marseille-P3083 16S ribosomal RNA, partial sequence	94.211	Flintibacter butyricus strain BLS21 16S ribosomal RNA, partial sequence	93.211	d__Bacteria; p__Firmicutes; c__Clostridia; o__Oscillospirales; f__Oscillospiraceae; g__NK4A214_group; s__uncultured_bacterium	0.70899
	9059d6ebc891139dbbcd7f1420c11633	Collinsella aerofaciens strain JCM 10188 16S ribosomal RNA, partial sequence	0.002149	0.00131471	0	0.000418831	0.000453104	0.00051668	Collinsella aerofaciens strain JCM 10188 16S ribosomal RNA, partial sequence	99.213	Collinsella aerofaciens strain ATCC 25986 16S ribosomal RNA, partial sequence	98.163	d__Bacteria; p__Actinobacteriota; c__Coriobacteriia; o__Coriobacteriales; f__Coriobacteriaceae; g__Collinsella	1
	f8d67000a76154ee01e9847c6dd0306f	Collinsella aerofaciens strain JCM 10188 16S ribosomal RNA, partial sequence	0	0	0	0	0	0	Collinsella aerofaciens strain JCM 10188 16S ribosomal RNA, partial sequence	98.95	Collinsella aerofaciens strain ATCC 25986 16S ribosomal RNA, partial sequence	97.9	d__Bacteria; p__Actinobacteriota; c__Coriobacteriia; o__Coriobacteriales; f__Coriobacteriaceae; g__Collinsella	1
	2db8a1cb87bb108a6c2aea6a95d9fec0	Collinsella aerofaciens strain JCM 10188 16S ribosomal RNA, partial sequence	0	0	0	0	0	0	Collinsella aerofaciens strain JCM 10188 16S ribosomal RNA, partial sequence	100	Collinsella aerofaciens strain ATCC 25986 16S ribosomal RNA, partial sequence	98.333	d__Bacteria; p__Actinobacteriota; c__Coriobacteriia; o__Coriobacteriales; f__Coriobacteriaceae; g__Collinsella	1
	a0a7bfb9f0cd793c6dc1cb4ed7526a17	Collinsella aerofaciens strain JCM 10188 16S ribosomal RNA, partial sequence	0	0	0	0	0	0	Collinsella aerofaciens strain JCM 10188 16S ribosomal RNA, partial sequence	99.655	Collinsella aerofaciens strain ATCC 25986 16S ribosomal RNA, partial sequence	98.276	d__Bacteria; p__Actinobacteriota; c__Coriobacteriia; o__Coriobacteriales; f__Coriobacteriaceae; g__Collinsella	0.999993
	d1e03fe2069aacdd3fc16f12b329ad9c	Collinsella aerofaciens strain JCM 10188 16S ribosomal RNA, partial sequence	0	0	0	0	0	0	Collinsella aerofaciens strain JCM 10188 16S ribosomal RNA, partial sequence	98.921	Collinsella aerofaciens strain ATCC 25986 16S ribosomal RNA, partial sequence	97.482	d__Bacteria; p__Actinobacteriota; c__Coriobacteriia; o__Coriobacteriales; f__Coriobacteriaceae; g__Collinsella; s__uncultured_actinobacterium	0.749295
	ab01bb72c64d481e3776e14340f099aa	Collinsella bouchesdurhonensis strain Marseille-P3296 16S ribosomal RNA, partial sequence	0	0	0	0	0	0	Collinsella bouchesdurhonensis strain Marseille-P3296 16S ribosomal RNA, partial sequence	100	Collinsella phocaeensis strain Marseille-P3245 16S ribosomal RNA, partial sequence	97.368	d__Bacteria; p__Actinobacteriota; c__Coriobacteriia; o__Coriobacteriales; f__Coriobacteriaceae; g__Collinsella; s__Collinsella_sp.	0.994252
	cc0abab4bf5764468423c383ef2d9a72	Comamonas denitrificans strain 123 16S ribosomal RNA, partial sequence	0	0	0	0	0	0	Comamonas denitrificans strain 123 16S ribosomal RNA, partial sequence	98.768	Comamonas terrigena strain NBRC 12685 16S ribosomal RNA, partial sequence	98.025	d__Bacteria; p__Proteobacteria; c__Gammaproteobacteria; o__Burkholderiales; f__Comamonadaceae; g__Comamonas	0.954539
	8e1a87acf3ad01fe859d44371b8210f2	Comamonas jiangduensis strain YW1 16S ribosomal RNA, partial sequence	0	0	0	0	0	0	Comamonas jiangduensis strain YW1 16S ribosomal RNA, partial sequence	99.753	Comamonas kerstersii strain LMG 3475 16S ribosomal RNA, partial sequence	99.753	d__Bacteria; p__Proteobacteria; c__Gammaproteobacteria; o__Burkholderiales; f__Comamonadaceae; g__Comamonas	0.996454
	8ce62d39bebfa2e9804960f6f044f732	Comamonas phosphati strain WYH 22-41 16S ribosomal RNA, partial sequence	0	0	0	0	0	0	Comamonas phosphati strain WYH 22-41 16S ribosomal RNA, partial sequence	97.531	Comamonas kerstersii strain LMG 3475 16S ribosomal RNA, partial sequence	97.531	d__Bacteria; p__Proteobacteria; c__Gammaproteobacteria; o__Burkholderiales; f__Comamonadaceae; g__Comamonas	0.998173
	af04c6d2989afbebfb2fbecfac9a5844	Coprococcus catus strain VPI-C6-61 16S ribosomal RNA, partial sequence	0	0	0	0	0	0	Coprococcus catus strain VPI-C6-61 16S ribosomal RNA, partial sequence	99.475	Parasporobacterium paucivorans strain SYR1 16S ribosomal RNA, partial sequence	95	d__Bacteria; p__Firmicutes; c__Clostridia; o__Lachnospirales; f__Lachnospiraceae; g__Coprococcus; s__metagenome	0.969315
	224c1f0087be5eaa3b6b9abcf8d9714d	Coprococcus catus strain VPI-C6-61 16S ribosomal RNA, partial sequence	0	0	0	0	0	0	Coprococcus catus strain VPI-C6-61 16S ribosomal RNA, partial sequence	99.213	Parasporobacterium paucivorans strain SYR1 16S ribosomal RNA, partial sequence	95.263	d__Bacteria; p__Firmicutes; c__Clostridia; o__Lachnospirales; f__Lachnospiraceae; g__Coprococcus; s__metagenome	0.953696
	8a201ebc238d6a1933d476d23daeb760	Coprococcus catus strain VPI-C6-61 16S ribosomal RNA, partial sequence	0	0	0	0	0	0	Coprococcus catus strain VPI-C6-61 16S ribosomal RNA, partial sequence	99.213	Parasporobacterium paucivorans strain SYR1 16S ribosomal RNA, partial sequence	94.737	d__Bacteria; p__Firmicutes; c__Clostridia; o__Lachnospirales; f__Lachnospiraceae; g__Coprococcus; s__metagenome	0.955928
	6122f27745da335fb60fe495e656bd47	Coprococcus catus strain VPI-C6-61 16S ribosomal RNA, partial sequence	0	0	0	0	0	0	Coprococcus catus strain VPI-C6-61 16S ribosomal RNA, partial sequence	98.95	Parasporobacterium paucivorans strain SYR1 16S ribosomal RNA, partial sequence	94.474	d__Bacteria; p__Firmicutes; c__Clostridia; o__Lachnospirales; f__Lachnospiraceae; g__Coprococcus; s__metagenome	0.942746
	738dfb19ef44890c8610116318b60368	Coprococcus catus strain VPI-C6-61 16S ribosomal RNA, partial sequence	0	0	0	0	0	0	Coprococcus catus strain VPI-C6-61 16S ribosomal RNA, partial sequence	98.901	Kineothrix alysoides strain KNHs209 16S ribosomal RNA, partial sequence	93.75	d__Bacteria; p__Firmicutes; c__Clostridia; o__Lachnospirales; f__Lachnospiraceae; g__Coprococcus; s__uncultured_Coprococcus	0.739154
	190870a547ac23979305da8bbee3cc40	Coprococcus comes ATCC 27758 16S ribosomal RNA, partial sequence	0	0	0	0	0	0	Coprococcus comes ATCC 27758 16S ribosomal RNA, partial sequence	100	Bariatricus massiliensis strain AT12 16S ribosomal RNA, partial sequence	99.474	d__Bacteria; p__Firmicutes; c__Clostridia; o__Lachnospirales; f__Lachnospiraceae; g__Coprococcus	0.977233
	fae27c571ec9d29f3bb1996956393a29	Coprococcus comes ATCC 27758 16S ribosomal RNA, partial sequence	0	0	0	0	0	0	Coprococcus comes ATCC 27758 16S ribosomal RNA, partial sequence	98.684	Bariatricus massiliensis strain AT12 16S ribosomal RNA, partial sequence	98.158	d__Bacteria; p__Firmicutes; c__Clostridia; o__Lachnospirales; f__Lachnospiraceae; g__Coprococcus; s__uncultured_prokaryote	0.957856
	88269be784634e8b9cd23834ba0e3887	Coprococcus eutactus strain ATCC 27759 16S ribosomal RNA, partial sequence	0	0	0	0	0	0	Coprococcus eutactus strain ATCC 27759 16S ribosomal RNA, partial sequence	100	Lachnospira multipara ATCC 19207 strain D32 16S ribosomal RNA, partial sequence	95.263	d__Bacteria; p__Firmicutes; c__Clostridia; o__Lachnospirales; f__Lachnospiraceae; g__Coprococcus; s__Coprococcus_eutactus	0.74975
	298cd5eabf3b251fbb6169584b3fb253	Coprococcus eutactus strain ATCC 27759 16S ribosomal RNA, partial sequence	0	0	0	0	0	0	Coprococcus eutactus strain ATCC 27759 16S ribosomal RNA, partial sequence	99.737	Eubacterium ruminantium strain GA195 16S ribosomal RNA, partial sequence	95.263	d__Bacteria; p__Firmicutes; c__Clostridia; o__Lachnospirales; f__Lachnospiraceae; g__Coprococcus; s__Coprococcus_eutactus	0.73472
	1dec2411995ec4a8be5f2b45a9025075	Coprococcus eutactus strain ATCC 27759 16S ribosomal RNA, partial sequence	0	0	0	0	0	0	Coprococcus eutactus strain ATCC 27759 16S ribosomal RNA, partial sequence	99.737	Lachnospira multipara ATCC 19207 strain D32 16S ribosomal RNA, partial sequence	95.263	d__Bacteria; p__Firmicutes; c__Clostridia; o__Lachnospirales; f__Lachnospiraceae; g__Coprococcus; s__Coprococcus_eutactus	0.708835
	908120b059cd61bd3d9b48bbd2afc244	Coprococcus eutactus strain ATCC 27759 16S ribosomal RNA, partial sequence	0	0	0	0	0	0	Coprococcus eutactus strain ATCC 27759 16S ribosomal RNA, partial sequence	99.737	Lachnospira multipara ATCC 19207 strain D32 16S ribosomal RNA, partial sequence	95	d__Bacteria; p__Firmicutes; c__Clostridia; o__Lachnospirales; f__Lachnospiraceae; g__Coprococcus	0.999989
	0f71fbc4ad2fefe7ed7b1827c4ffd1c2	Corynebacterium epidermidicanis strain 410 16S ribosomal RNA, partial sequence	0	0	0	0	0	0	Corynebacterium epidermidicanis strain 410 16S ribosomal RNA, partial sequence	99.483	Corynebacterium vitaeruminis DSM 20294 16S ribosomal RNA, partial sequence	98.966	d__Bacteria; p__Actinobacteriota; c__Actinobacteria; o__Corynebacteriales; f__Corynebacteriaceae; g__Corynebacterium	0.999969
	ee3e027a47eb700fa6061840515aa494	Corynebacterium ulceribovis strain IMMIB L-1395 16S ribosomal RNA, partial sequence	0	0	0	0	0	0	Corynebacterium ulceribovis strain IMMIB L-1395 16S ribosomal RNA, partial sequence	99.223	Corynebacterium sphenisci strain CECT 5990 16S ribosomal RNA, partial sequence	99.223	d__Bacteria; p__Actinobacteriota; c__Actinobacteria; o__Corynebacteriales; f__Corynebacteriaceae; g__Corynebacterium	0.999998
	d3446feeecbc22cb1cdd58ee88baa76e	Corynebacterium variabile strain DSM 20132 16S ribosomal RNA, partial sequence	0	0	0	0	0	0	Corynebacterium variabile strain DSM 20132 16S ribosomal RNA, partial sequence	99.485	Corynebacterium terpenotabidum strain Y-11 16S ribosomal RNA, complete sequence	98.966	d__Bacteria; p__Actinobacteriota; c__Actinobacteria; o__Corynebacteriales; f__Corynebacteriaceae; g__Corynebacterium; s__Corynebacterium_variabile	0.952661
	62dca2428356844df4170308c593f322	Cupriavidus metallidurans CH34 16S ribosomal RNA, partial sequence	0	0	0	0	0	0	Cupriavidus metallidurans CH34 16S ribosomal RNA, partial sequence	100	Cupriavidus metallidurans strain NBRC 102507 16S ribosomal RNA, partial sequence	100	d__Bacteria; p__Proteobacteria; c__Gammaproteobacteria; o__Burkholderiales; f__Burkholderiaceae; g__Cupriavidus	1
	d6802f06b4d2b08e04c1ae274d58cfa0	Desulfitobacterium chlororespirans strain Co23 16S ribosomal RNA, partial sequence	0	0	0	0	0	0	Desulfitobacterium chlororespirans strain Co23 16S ribosomal RNA, partial sequence	87.469	Desulfitobacterium hafniense DCB-2 16S ribosomal RNA, partial sequence	87.255	d__Bacteria; p__Firmicutes; c__Clostridia; o__Peptococcales; f__Peptococcaceae; g__uncultured; s__uncultured_bacterium	0.916891
	4633d6d5c68cf13ef62a089aa857e35d	Desulfitobacterium hafniense DCB-2 16S ribosomal RNA, partial sequence	0	0	0	0	0	0	Desulfitobacterium hafniense DCB-2 16S ribosomal RNA, partial sequence	87.531	Desulfitobacterium hafniense DCB-2 16S ribosomal RNA, partial sequence	87.286	d__Bacteria; p__Firmicutes; c__Clostridia; o__Peptococcales; f__Peptococcaceae; g__uncultured; s__uncultured_bacterium	0.828423
	2ab365b73860b832a667872c6036f65d	Desulfohalotomaculum halophilum strain SEBR 3139 16S ribosomal RNA, partial sequence	0	0	0	0	0	0	Desulfohalotomaculum halophilum strain SEBR 3139 16S ribosomal RNA, partial sequence	88.512	Desulfotomaculum varum strain RH04-3 16S ribosomal RNA, partial sequence	87.147	d__Bacteria; p__Firmicutes; c__Clostridia; o__Christensenellales; f__Christensenellaceae; g__Christensenellaceae_R-7_group; s__bacterium_YE57	0.991019
	351371f8eb2bc04e7ab3822014e234d4	Desulfohalotomaculum halophilum strain SEBR 3139 16S ribosomal RNA, partial sequence	0	0	0	0	0	0	Desulfohalotomaculum halophilum strain SEBR 3139 16S ribosomal RNA, partial sequence	86.684	Anoxynatronum buryatiense strain Su22 16S ribosomal RNA, partial sequence	86.198	d__Bacteria; p__Firmicutes; c__Clostridia; o__Christensenellales; f__Christensenellaceae; g__Christensenellaceae_R-7_group	0.959924
	10bdcdf967f13a7e45c182aca2d49fad	Desulfohalotomaculum halophilum strain SEBR 3139 16S ribosomal RNA, partial sequence	0	0	0	0	0	0	Desulfohalotomaculum halophilum strain SEBR 3139 16S ribosomal RNA, partial sequence	87.792	Clostridium gasigenes strain DSM 12272 16S ribosomal RNA, partial sequence	86.945	d__Bacteria; p__Firmicutes; c__Clostridia; o__Christensenellales; f__Christensenellaceae; g__Christensenellaceae_R-7_group	0.995121
	912988070133041b26bd6c9ad3720381	Desulfohalotomaculum halophilum strain SEBR 3139 16S ribosomal RNA, partial sequence	0	0	0	0	0	0	Desulfohalotomaculum halophilum strain SEBR 3139 16S ribosomal RNA, partial sequence	86.979	Desulfohalotomaculum alkaliphilum strain S1 16S ribosomal RNA, partial sequence	85.938	d__Bacteria; p__Firmicutes; c__Clostridia; o__Christensenellales; f__Christensenellaceae; g__Christensenellaceae_R-7_group	0.996894
	5bb7653f762854e1894e4d48b1739b91	Desulfohalotomaculum halophilum strain SEBR 3139 16S ribosomal RNA, partial sequence	0	0	0	0	0	0	Desulfohalotomaculum halophilum strain SEBR 3139 16S ribosomal RNA, partial sequence	88.281	Christensenella massiliensis strain Marseille-P2438 16S ribosomal RNA, partial sequence	87.467	d__Bacteria; p__Firmicutes; c__Clostridia; o__Christensenellales; f__Christensenellaceae; g__Christensenellaceae_R-7_group; s__bacterium_YE57	0.99749
	39cf0c1c97029b919e875a57c8b0c2d7	Desulfomonile limimaris strain DCB-M 16S ribosomal RNA, partial sequence	0	0	0	0	0	0	Desulfomonile limimaris strain DCB-M 16S ribosomal RNA, partial sequence	85.049	Pelobacter carbinolicus DSM 2380 16S ribosomal RNA, complete sequence	84.352	d__Bacteria; p__Desulfobacterota; c__Desulfuromonadia; o__Bradymonadales; f__Bradymonadales; g__Bradymonadales; s__uncultured_rumen	0.999024
	de6222bbb5c74acfcc63690c7a8a49a5	Desulfomonile limimaris strain DCB-M 16S ribosomal RNA, partial sequence	0	0	0	0	0	0	Desulfomonile limimaris strain DCB-M 16S ribosomal RNA, partial sequence	85.049	Pelobacter carbinolicus DSM 2380 16S ribosomal RNA, complete sequence	84.352	d__Bacteria; p__Desulfobacterota; c__Desulfuromonadia; o__Bradymonadales; f__Bradymonadales; g__Bradymonadales; s__uncultured_rumen	0.994317
	dc68e28d01cf9fdaf274b6a9732a073d	Desulfotomaculum varum strain RH04-3 16S ribosomal RNA, partial sequence	0	0	0	0	0	0	Desulfotomaculum varum strain RH04-3 16S ribosomal RNA, partial sequence	86.598	Lutispora thermophila DSM 19022 strain EBR46 16S ribosomal RNA, partial sequence	86.423	d__Bacteria; p__Firmicutes; c__Clostridia; o__Christensenellales; f__Christensenellaceae; g__Christensenellaceae_R-7_group; s__uncultured_prokaryote	0.921567
	0103a07ce0ee3b4611a304e2ab86fdb3	Desulfovibrio desulfuricans strain Essex 6 16S ribosomal RNA, partial sequence	0	0	0	0	0	0	Desulfovibrio desulfuricans strain Essex 6 16S ribosomal RNA, partial sequence	92.099	Desulfovibrio intestinalis strain KMS2 16S ribosomal RNA, partial sequence	92.138	d__Bacteria; p__Desulfobacterota; c__Desulfovibrionia; o__Desulfovibrionales; f__Desulfovibrionaceae; g__Desulfovibrio; s__metagenome	0.99995
	cfa096ad2506dadecdd5a3f99dd63ae3	Desulfovibrio desulfuricans strain Essex 6 16S ribosomal RNA, partial sequence	0	0	0	0	0	0	Desulfovibrio desulfuricans strain Essex 6 16S ribosomal RNA, partial sequence	96.059	Desulfovibrio piger strain ATCC 29098 16S ribosomal RNA, partial sequence	96.049	d__Bacteria; p__Desulfobacterota; c__Desulfovibrionia; o__Desulfovibrionales; f__Desulfovibrionaceae; g__Desulfovibrio	0.999819
	75da2966358bd28f5deee8ab400c3301	Desulfovibrio desulfuricans strain Essex 6 16S ribosomal RNA, partial sequence	0	0	0	0	0	0	Desulfovibrio desulfuricans strain Essex 6 16S ribosomal RNA, partial sequence	95.074	Desulfovibrio piger strain ATCC 29098 16S ribosomal RNA, partial sequence	95.062	d__Bacteria; p__Desulfobacterota; c__Desulfovibrionia; o__Desulfovibrionales; f__Desulfovibrionaceae; g__Desulfovibrio	0.999902
	096f3ce86222a6318d0268ef6907be5a	Desulfovibrio intestinalis strain KMS2 16S ribosomal RNA, partial sequence	0	0	0	0	0	0	Desulfovibrio intestinalis strain KMS2 16S ribosomal RNA, partial sequence	92.383	Desulfovibrio simplex strain JCM 16812 16S ribosomal RNA, partial sequence	92.138	d__Bacteria; p__Desulfobacterota; c__Desulfovibrionia; o__Desulfovibrionales; f__Desulfovibrionaceae; g__Desulfovibrio; s__metagenome	0.999954
	6b6ca2355ae6eb813ea66bfef8659ac5	Desulfovibrio piger strain ATCC 29098 16S ribosomal RNA, partial sequence	0	0	0	0	0	0	Desulfovibrio piger strain ATCC 29098 16S ribosomal RNA, partial sequence	99.506	Desulfovibrio desulfuricans strain Essex 6 16S ribosomal RNA, partial sequence	96.543	d__Bacteria; p__Desulfobacterota; c__Desulfovibrionia; o__Desulfovibrionales; f__Desulfovibrionaceae; g__Desulfovibrio; s__Desulfovibrio_piger	0.970021
	7c216c3fcd52595e6c0777054e64d659	Desulfovibrio piger strain ATCC 29098 16S ribosomal RNA, partial sequence	0	0	0	0	0	0	Desulfovibrio piger strain ATCC 29098 16S ribosomal RNA, partial sequence	99.259	Desulfovibrio desulfuricans strain Essex 6 16S ribosomal RNA, partial sequence	96.79	d__Bacteria; p__Desulfobacterota; c__Desulfovibrionia; o__Desulfovibrionales; f__Desulfovibrionaceae; g__Desulfovibrio; s__Desulfovibrio_piger	0.942825
	4a8140be84eb5aa53e4761341b1e0f0d	Dialister succinatiphilus YIT 11850 16S ribosomal RNA, partial sequence	0.0300287	0.0189663	0.0205114	0.027936	0.0274334	0.0294335	Dialister succinatiphilus YIT 11850 16S ribosomal RNA, partial sequence	96.798	Dialister propionicifaciens strain ADV 1053.03 16S ribosomal RNA, partial sequence	94.335	d__Bacteria; p__Firmicutes; c__Negativicutes; o__Veillonellales-Selenomonadales; f__Veillonellaceae; g__Dialister; s__uncultured_bacterium	0.905103
	458eb5c6a8a1bb3d9fa4e53b9fbdee75	Dialister succinatiphilus YIT 11850 16S ribosomal RNA, partial sequence	0	0	0	0.00316217	0.00263624	0.0025834	Dialister succinatiphilus YIT 11850 16S ribosomal RNA, partial sequence	99.753	Dialister propionicifaciens strain ADV 1053.03 16S ribosomal RNA, partial sequence	95.309	d__Bacteria; p__Firmicutes; c__Negativicutes; o__Veillonellales-Selenomonadales; f__Veillonellaceae; g__Dialister	1
	e1816853f53251faee0944da82db63a0	Dialister succinatiphilus YIT 11850 16S ribosomal RNA, partial sequence	0	0	0	0.00372759	0.00302756	0.00272118	Dialister succinatiphilus YIT 11850 16S ribosomal RNA, partial sequence	100	Dialister propionicifaciens strain ADV 1053.03 16S ribosomal RNA, partial sequence	95.556	d__Bacteria; p__Firmicutes; c__Negativicutes; o__Veillonellales-Selenomonadales; f__Veillonellaceae; g__Dialister; s__Dialister_succinatiphilus	0.756468
	a1a7daeb9529f3453fc3549acf3f9548	Dialister succinatiphilus YIT 11850 16S ribosomal RNA, partial sequence	0	0	0	0	0	0	Dialister succinatiphilus YIT 11850 16S ribosomal RNA, partial sequence	96.305	Dialister invisus strain JCM 17566 16S ribosomal RNA, partial sequence	94.089	d__Bacteria; p__Firmicutes; c__Negativicutes; o__Veillonellales-Selenomonadales; f__Veillonellaceae; g__Dialister; s__uncultured_bacterium	0.938518
	4da2b0f44f906d4e50639cb5cb254d2b	Dialister succinatiphilus YIT 11850 16S ribosomal RNA, partial sequence	0	0	0	0	0	0	Dialister succinatiphilus YIT 11850 16S ribosomal RNA, partial sequence	99.753	Dialister propionicifaciens strain ADV 1053.03 16S ribosomal RNA, partial sequence	95.309	d__Bacteria; p__Firmicutes; c__Negativicutes; o__Veillonellales-Selenomonadales; f__Veillonellaceae; g__Dialister	1
	07d8dfd46e662697b5af451b251fe851	Dialister succinatiphilus YIT 11850 16S ribosomal RNA, partial sequence	0.00280802	0.00153024	0.00179248	0.00142402	0.00137991	0.0018256	Dialister succinatiphilus YIT 11850 16S ribosomal RNA, partial sequence	96.552	Dialister propionicifaciens strain ADV 1053.03 16S ribosomal RNA, partial sequence	94.335	d__Bacteria; p__Firmicutes; c__Negativicutes; o__Veillonellales-Selenomonadales; f__Veillonellaceae; g__Dialister	1
	fdf532c2c804734519b5d9639996cb10	Dialister succinatiphilus YIT 11850 16S ribosomal RNA, partial sequence	0	0	0	0	0	0	Dialister succinatiphilus YIT 11850 16S ribosomal RNA, partial sequence	99.506	Dialister propionicifaciens strain ADV 1053.03 16S ribosomal RNA, partial sequence	95.556	d__Bacteria; p__Firmicutes; c__Negativicutes; o__Veillonellales-Selenomonadales; f__Veillonellaceae; g__Dialister	1
	b93085c0e13d2d470209a621d4c9202f	Dialister succinatiphilus YIT 11850 16S ribosomal RNA, partial sequence	0	0	0	0	0	0	Dialister succinatiphilus YIT 11850 16S ribosomal RNA, partial sequence	98.765	Dialister propionicifaciens strain ADV 1053.03 16S ribosomal RNA, partial sequence	95.074	d__Bacteria; p__Firmicutes; c__Negativicutes; o__Veillonellales-Selenomonadales; f__Veillonellaceae; g__Dialister; s__uncultured_bacterium	0.847778
	d274b057ea665e9355666eb869ae1e01	Dialister succinatiphilus YIT 11850 16S ribosomal RNA, partial sequence	0	0	0	0	0	0	Dialister succinatiphilus YIT 11850 16S ribosomal RNA, partial sequence	99.506	Dialister propionicifaciens strain ADV 1053.03 16S ribosomal RNA, partial sequence	95.309	d__Bacteria; p__Firmicutes; c__Negativicutes; o__Veillonellales-Selenomonadales; f__Veillonellaceae; g__Dialister; s__uncultured_bacterium	0.724596
	7b33bb1ed4f9dd53c15ae6a7be30dfb4	Dialister succinatiphilus YIT 11850 16S ribosomal RNA, partial sequence	0	0	0	0	0	0	Dialister succinatiphilus YIT 11850 16S ribosomal RNA, partial sequence	99.753	Dialister propionicifaciens strain ADV 1053.03 16S ribosomal RNA, partial sequence	95.309	d__Bacteria; p__Firmicutes; c__Negativicutes; o__Veillonellales-Selenomonadales; f__Veillonellaceae; g__Dialister; s__Dialister_succinatiphilus	0.872163
	fc8129c0f9334f5a4cb9a5b5999392fa	Dialister succinatiphilus YIT 11850 16S ribosomal RNA, partial sequence	0	0	0	0	0	0	Dialister succinatiphilus YIT 11850 16S ribosomal RNA, partial sequence	99.259	Dialister propionicifaciens strain ADV 1053.03 16S ribosomal RNA, partial sequence	95.802	d__Bacteria; p__Firmicutes; c__Negativicutes; o__Veillonellales-Selenomonadales; f__Veillonellaceae; g__Dialister; s__uncultured_bacterium	0.7722
	f9cfdae25c75a0319eb4700beddce056	Dialister succinatiphilus YIT 11850 16S ribosomal RNA, partial sequence	0	0	0	0	0.00113276	0	Dialister succinatiphilus YIT 11850 16S ribosomal RNA, partial sequence	99.753	Dialister propionicifaciens strain ADV 1053.03 16S ribosomal RNA, partial sequence	95.556	d__Bacteria; p__Firmicutes; c__Negativicutes; o__Veillonellales-Selenomonadales; f__Veillonellaceae; g__Dialister	1
	a7c4a5802bcc454b2585b715d8fa3c04	Dialister succinatiphilus YIT 11850 16S ribosomal RNA, partial sequence	0	0	0	0	0	0	Dialister succinatiphilus YIT 11850 16S ribosomal RNA, partial sequence	99.753	Dialister propionicifaciens strain ADV 1053.03 16S ribosomal RNA, partial sequence	95.309	d__Bacteria; p__Firmicutes; c__Negativicutes; o__Veillonellales-Selenomonadales; f__Veillonellaceae; g__Dialister	1
	517d7a83f8ba1ff1008e67e30c7c2c4e	Dialister succinatiphilus YIT 11850 16S ribosomal RNA, partial sequence	0	0	0	0	0	0	Dialister succinatiphilus YIT 11850 16S ribosomal RNA, partial sequence	99.506	Dialister propionicifaciens strain ADV 1053.03 16S ribosomal RNA, partial sequence	95.567	d__Bacteria; p__Firmicutes; c__Negativicutes; o__Veillonellales-Selenomonadales; f__Veillonellaceae; g__Dialister; s__uncultured_bacterium	0.731867
	66503e7c800981eca003677ae1b9fa5d	Dialister succinatiphilus YIT 11850 16S ribosomal RNA, partial sequence	0	0	0	0	6.17869e-05	0.000103336	Dialister succinatiphilus YIT 11850 16S ribosomal RNA, partial sequence	98.333	Dialister propionicifaciens strain ADV 1053.03 16S ribosomal RNA, partial sequence	98.333	d__Bacteria; p__Firmicutes; c__Negativicutes; o__Veillonellales-Selenomonadales; f__Veillonellaceae; g__Dialister	0.999805
	24fd6dd65115b5f825441b6e229e4dc4	Dialister succinatiphilus YIT 11850 16S ribosomal RNA, partial sequence	0	0	0	0	0	0.000310008	Dialister succinatiphilus YIT 11850 16S ribosomal RNA, partial sequence	99.259	Dialister propionicifaciens strain ADV 1053.03 16S ribosomal RNA, partial sequence	95.567	d__Bacteria; p__Firmicutes; c__Negativicutes; o__Veillonellales-Selenomonadales; f__Veillonellaceae; g__Dialister	0.999999
	0743c28ff5c715539e96d18c5feb87b5	Dialister succinatiphilus YIT 11850 16S ribosomal RNA, partial sequence	0	0	0	0	0	0	Dialister succinatiphilus YIT 11850 16S ribosomal RNA, partial sequence	99.583	Dialister propionicifaciens strain ADV 1053.03 16S ribosomal RNA, partial sequence	98.75	d__Bacteria; p__Firmicutes; c__Negativicutes; o__Veillonellales-Selenomonadales; f__Veillonellaceae; g__Dialister; s__uncultured_bacterium	0.858014
	0ff6d8f416d773e6900c372faa06033b	Dialister succinatiphilus YIT 11850 16S ribosomal RNA, partial sequence	0	0	0	0	0	0	Dialister succinatiphilus YIT 11850 16S ribosomal RNA, partial sequence	85.294	Barnesiella intestinihominis strain JCM 15079 16S ribosomal RNA, partial sequence	88.014	d__Bacteria; p__Bacteroidota; c__Bacteroidia; o__Bacteroidales; f__Muribaculaceae; g__Muribaculaceae	0.879444
	3654b5a138c3b7c05eff5fbba994d955	Dielma fastidiosa strain JC13 16S ribosomal RNA, partial sequence	0	0	0	0	0	0	Dielma fastidiosa strain JC13 16S ribosomal RNA, partial sequence	83.578	Kandleria vitulina DSM 20405 strain JCM 1143 16S ribosomal RNA, partial sequence	81.618	d__Bacteria; p__Firmicutes; c__Bacilli; o__RF39; f__RF39; g__RF39	1
	f24015fbdf4b5fd891a32ad5f6c54023	Dielma fastidiosa strain JC13 16S ribosomal RNA, partial sequence	0	0	0	0	0	0	Dielma fastidiosa strain JC13 16S ribosomal RNA, partial sequence	82.801	[Clostridium] cocleatum strain DSM 1551 16S ribosomal RNA, partial sequence	81.418	d__Bacteria; p__Firmicutes; c__Bacilli; o__RF39; f__RF39; g__RF39; s__human_gut	0.84308
	bfea71ed525a0ab8ea7ad80bafc72dbe	Dorea formicigenerans strain ATCC 27755 16S ribosomal RNA, partial sequence	0.0462751	0.0432346	0.0474894	8.37661e-05	0	0	Dorea formicigenerans strain ATCC 27755 16S ribosomal RNA, partial sequence	98.947	Faecalimonas umbilicata strain EGH7 16S ribosomal RNA, partial sequence	96.842	d__Bacteria; p__Firmicutes; c__Clostridia; o__Lachnospirales; f__Lachnospiraceae; g__Dorea; s__Dorea_formicigenerans	0.802749
	da51aa17c318d412fbedaeef6b27dc1b	Dorea formicigenerans strain ATCC 27755 16S ribosomal RNA, partial sequence	0	0	0	0	0	0	Dorea formicigenerans strain ATCC 27755 16S ribosomal RNA, partial sequence	98.684	Faecalimonas umbilicata strain EGH7 16S ribosomal RNA, partial sequence	96.579	d__Bacteria; p__Firmicutes; c__Clostridia; o__Lachnospirales; f__Lachnospiraceae; g__Dorea; s__Dorea_formicigenerans	0.753126
	93b2024a9b92ba9b62733f22c7f8691d	Dorea formicigenerans strain ATCC 27755 16S ribosomal RNA, partial sequence	0.00017192	0.000129316	9.07585e-05	0	0	0	Dorea formicigenerans strain ATCC 27755 16S ribosomal RNA, partial sequence	98.75	Faecalimonas umbilicata strain EGH7 16S ribosomal RNA, partial sequence	95.833	d__Bacteria; p__Firmicutes; c__Clostridia; o__Lachnospirales; f__Lachnospiraceae; g__Dorea; s__Dorea_formicigenerans	0.773462
	1efbd4e73352b751403253e2043d3fdc	Dorea longicatena strain 111-35 16S ribosomal RNA, partial sequence	0	0.000625027	0.000476482	0	0	0	Dorea longicatena strain 111-35 16S ribosomal RNA, partial sequence	99.738	Faecalimonas umbilicata strain EGH7 16S ribosomal RNA, partial sequence	96.859	d__Bacteria; p__Firmicutes; c__Clostridia; o__Lachnospirales; f__Lachnospiraceae; g__Dorea; s__uncultured_bacterium	0.85648
	ba983c8bb2622c67b88b4f03adeed1ee	Dorea longicatena strain 111-35 16S ribosomal RNA, partial sequence	0	0	0	0	0	0	Dorea longicatena strain 111-35 16S ribosomal RNA, partial sequence	98.163	Faecalimonas umbilicata strain EGH7 16S ribosomal RNA, partial sequence	97.638	d__Bacteria; p__Firmicutes; c__Clostridia; o__Lachnospirales; f__Lachnospiraceae	1
	5d5950a9fbea0d3c0f3089d5e2875c16	Dorea longicatena strain 111-35 16S ribosomal RNA, partial sequence	0	0	0	0	0	0	Dorea longicatena strain 111-35 16S ribosomal RNA, partial sequence	99.475	Faecalimonas umbilicata strain EGH7 16S ribosomal RNA, partial sequence	96.597	d__Bacteria; p__Firmicutes; c__Clostridia; o__Lachnospirales; f__Lachnospiraceae; g__Dorea; s__uncultured_bacterium	0.834357
	858b8756efc734c9aefab25f4d56310c	Dorea longicatena strain 111-35 16S ribosomal RNA, partial sequence	0	0	0	0	0	0	Dorea longicatena strain 111-35 16S ribosomal RNA, partial sequence	98.425	[Clostridium] scindens strain ATCC 35704 16S ribosomal RNA, partial sequence	97.12	d__Bacteria; p__Firmicutes; c__Clostridia; o__Lachnospirales; f__Lachnospiraceae; g__Dorea; s__uncultured_bacterium	0.871838
	a880801e054772d7c306dfe40ac0117c	Dorea longicatena strain 111-35 16S ribosomal RNA, partial sequence	0	0	0	0	0	0	Dorea longicatena strain 111-35 16S ribosomal RNA, partial sequence	99.475	[Clostridium] scindens strain ATCC 35704 16S ribosomal RNA, partial sequence	97.12	d__Bacteria; p__Firmicutes; c__Clostridia; o__Lachnospirales; f__Lachnospiraceae; g__Dorea; s__uncultured_bacterium	0.877181
	9ac34f894b8ff0e80875f57d5b676be0	Dorea longicatena strain 111-35 16S ribosomal RNA, partial sequence	0	0	0	0	0	0	Dorea longicatena strain 111-35 16S ribosomal RNA, partial sequence	99.585	[Ruminococcus] gnavus ATCC 29149 16S ribosomal RNA, partial sequence	97.095	d__Bacteria; p__Firmicutes; c__Clostridia; o__Lachnospirales; f__Lachnospiraceae; g__Dorea	0.983504
	93f4d5f1a314518cf1612fbfc8177fa0	Duodenibacillus massiliensis strain Marseille-P2968 16S ribosomal RNA, partial sequence	0	0	0	0	0	0	Duodenibacillus massiliensis strain Marseille-P2968 16S ribosomal RNA, partial sequence	93.12	Zhizhongheella caldifontis strain YIM 78140 16S ribosomal RNA, partial sequence	92.402	d__Bacteria; p__Proteobacteria; c__Gammaproteobacteria; o__Burkholderiales; f__Sutterellaceae; g__Sutterella; s__gut_metagenome	0.99748
	801ef20bc9828e74034f69b65d02eb84	Duodenibacillus massiliensis strain Marseille-P2968 16S ribosomal RNA, partial sequence	0	0	0	0	0	0	Duodenibacillus massiliensis strain Marseille-P2968 16S ribosomal RNA, partial sequence	92.875	Zhizhongheella caldifontis strain YIM 78140 16S ribosomal RNA, partial sequence	92.402	d__Bacteria; p__Proteobacteria; c__Gammaproteobacteria; o__Burkholderiales; f__Sutterellaceae; g__Sutterella; s__gut_metagenome	0.997945
	f69ac1a1861b11c01afe6ba7ad494875	Duodenibacillus massiliensis strain Marseille-P2968 16S ribosomal RNA, partial sequence	0	0	0	0	0	0	Duodenibacillus massiliensis strain Marseille-P2968 16S ribosomal RNA, partial sequence	92.629	Zhizhongheella caldifontis strain YIM 78140 16S ribosomal RNA, partial sequence	92.647	d__Bacteria; p__Proteobacteria; c__Gammaproteobacteria; o__Burkholderiales; f__Sutterellaceae; g__Sutterella; s__gut_metagenome	0.998072
	57b09e4ecf824675371156f67306c411	Eggerthella lenta strain DSM 2243 16S ribosomal RNA, partial sequence	0	0	0	0	0	0	Eggerthella lenta strain DSM 2243 16S ribosomal RNA, partial sequence	91.339	Eggerthella lenta strain JCM 9979 16S ribosomal RNA, partial sequence	91.339	d__Bacteria; p__Actinobacteriota; c__Coriobacteriia; o__Coriobacteriales; f__Eggerthellaceae; g__uncultured; s__uncultured_bacterium	0.999993
	9919f7b551fe27352aa0b6d73044ea9d	Eggerthella timonensis strain Marseille-P3135 16S ribosomal RNA, partial sequence	0	0	0	0.000335064	0.000185361	0.000206672	Eggerthella timonensis strain Marseille-P3135 16S ribosomal RNA, partial sequence	92.632	Cryptobacterium curtum strain DSM 15641 16S ribosomal RNA, partial sequence	92.147	d__Bacteria; p__Actinobacteriota; c__Coriobacteriia; o__Coriobacteriales; f__Eggerthellaceae; g__Denitrobacterium; s__Eggerthellaceae_bacterium	1
	9d93587e1047f5052123f6e26831aba2	Eisenbergiella tayi strain B086562 16S ribosomal RNA, partial sequence	0	0	0	0	0	0	Eisenbergiella tayi strain B086562 16S ribosomal RNA, partial sequence	97.105	[Clostridium] asparagiforme strain N6 16S ribosomal RNA, partial sequence	97.105	d__Bacteria; p__Firmicutes; c__Clostridia; o__Lachnospirales; f__Lachnospiraceae	0.999998
	a77faf7196dd46e1a540d8c467b55397	Eisenbergiella tayi strain B086562 16S ribosomal RNA, partial sequence	0	0	0	0	0	0	Eisenbergiella tayi strain B086562 16S ribosomal RNA, partial sequence	94.211	[Eubacterium] eligens ATCC 27750 16S ribosomal RNA, partial sequence	94.226	d__Bacteria; p__Firmicutes; c__Clostridia; o__Lachnospirales; f__Lachnospiraceae; g__Lachnospiraceae_ND3007_group; s__uncultured_bacterium	0.96527
	2db0b48a694993642d8464e130cd5f60	Emergencia timonensis strain SN18 16S ribosomal RNA, partial sequence	0	0	0	0	0	0	Emergencia timonensis strain SN18 16S ribosomal RNA, partial sequence	93.717	Aminipila butyrica strain FH042 16S ribosomal RNA, partial sequence	92.932	d__Bacteria; p__Firmicutes; c__Clostridia; o__Peptostreptococcales-Tissierellales; f__Anaerovoracaceae; g__Family_XIII_AD3011_group; s__uncultured_organism	0.894702
	e072bebd6011586b1d41bcdde0fa51bf	Emergencia timonensis strain SN18 16S ribosomal RNA, partial sequence	0	0	0	0	0	0	Emergencia timonensis strain SN18 16S ribosomal RNA, partial sequence	93.194	Aminipila butyrica strain FH042 16S ribosomal RNA, partial sequence	92.67	d__Bacteria; p__Firmicutes; c__Clostridia; o__Peptostreptococcales-Tissierellales; f__Anaerovoracaceae; g__Family_XIII_AD3011_group; s__uncultured_organism	0.959461
	e655b7499b819582fdbc2ca16e1c0e6c	Emergencia timonensis strain SN18 16S ribosomal RNA, partial sequence	0	0	0	0	0	0	Emergencia timonensis strain SN18 16S ribosomal RNA, partial sequence	93.979	Anaerovorax odorimutans strain NorPut 16S ribosomal RNA, partial sequence	92.408	d__Bacteria; p__Firmicutes; c__Clostridia; o__Peptostreptococcales-Tissierellales; f__Anaerovoracaceae; g__[Eubacterium]_saphenum_group; s__uncultured_bacterium	0.991473
	83313146ada702b8f70911edf7281c67	Empedobacter falsenii genomovar 1 strain NF 993 16S ribosomal RNA, partial sequence	0	0	0	0	0	0	Empedobacter falsenii genomovar 1 strain NF 993 16S ribosomal RNA, partial sequence	99.25	Empedobacter stercoris strain 990B6_12ER2A 16S ribosomal RNA, partial sequence	98	d__Bacteria; p__Bacteroidota; c__Bacteroidia; o__Flavobacteriales; f__Weeksellaceae; g__Empedobacter	0.999491
	12e900321afd56f6cc023ee3003bc24b	Enorma massiliensis phI 16S ribosomal RNA, partial sequence	0	0	0	0	0	0	Enorma massiliensis phI 16S ribosomal RNA, partial sequence	90	Enorma phocaeensis strain Marseille-P3242 16S ribosomal RNA, partial sequence	89.737	d__Bacteria; p__Actinobacteriota; c__Coriobacteriia; o__Coriobacteriales; f__Atopobiaceae; g__uncultured; s__uncultured_bacterium	1
	1f4cad4bf20c242bb25c51ee4017a3d0	Enterococcus asini strain NBRC 100681 16S ribosomal RNA, partial sequence	0	0	0	0	0	0	Enterococcus asini strain NBRC 100681 16S ribosomal RNA, partial sequence	99.754	Enterococcus asini strain AS2 16S ribosomal RNA, partial sequence	99.754	d__Bacteria; p__Firmicutes; c__Bacilli; o__Lactobacillales; f__Enterococcaceae; g__Enterococcus; s__Enterococcus_asini	0.92841
	40e84b9fe928f74a1f555e605d8a498c	Enterococcus cecorum DSM 20682 = ATCC 43198 strain NBRC 100674 16S ribosomal RNA, partial sequence	0	0	0	0	0	0	Enterococcus cecorum DSM 20682 = ATCC 43198 strain NBRC 100674 16S ribosomal RNA, partial sequence	100	Enterococcus cecorum strain NCDO 2674 16S ribosomal RNA, partial sequence	100	d__Bacteria; p__Firmicutes; c__Bacilli; o__Lactobacillales; f__Enterococcaceae; g__Enterococcus; s__Enterococcus_cecorum	0.994866
	11723c353e0e3e737f9587e3a91ff2a7	Enterococcus diestrammenae strain ORL-24 16S ribosomal RNA, partial sequence	0	0	0	0	0	0	Enterococcus diestrammenae strain ORL-24 16S ribosomal RNA, partial sequence	100	Enterococcus pallens strain NBRC 100697 16S ribosomal RNA, partial sequence	98.522	d__Bacteria; p__Firmicutes; c__Bacilli; o__Lactobacillales; f__Enterococcaceae; g__Enterococcus	0.985712
	6b603512b8e7144f87741a29fc4d1a6c	Enterococcus hirae strain LMG 6399 16S ribosomal RNA, partial sequence	0	0	0	0	0	0	Enterococcus hirae strain LMG 6399 16S ribosomal RNA, partial sequence	100	Enterococcus hirae ATCC 9790 16S ribosomal RNA, partial sequence	100	d__Bacteria; p__Firmicutes; c__Bacilli; o__Lactobacillales; f__Enterococcaceae; g__Enterococcus	0.9998
	1aad74c63872541adcca32b3d7061453	Enterococcus hirae strain LMG 6399 16S ribosomal RNA, partial sequence	0	0	0	0	0	0	Enterococcus hirae strain LMG 6399 16S ribosomal RNA, partial sequence	97.291	Enterococcus hirae ATCC 9790 16S ribosomal RNA, partial sequence	97.291	d__Bacteria; p__Firmicutes; c__Bacilli; o__Lactobacillales; f__Enterococcaceae; g__Enterococcus	0.994607
	58fbfc1f98daa123a5ed6705781b2360	Enterococcus saigonensis strain VE80 16S ribosomal RNA, partial sequence	0	0	0	0	0	0	Enterococcus saigonensis strain VE80 16S ribosomal RNA, partial sequence	99.632	Enterococcus gallinarum strain LMG 13129 16S ribosomal RNA, partial sequence	99.632	d__Bacteria; p__Firmicutes; c__Bacilli; o__Lactobacillales; f__Enterococcaceae; g__Enterococcus	0.888655
	6edba0c9dd6b7bea9f5b4ab49e15a34e	Enterorhabdus muris strain WCA-131-CoC-2 16S ribosomal RNA, partial sequence	0	0	0	0	0	0	Enterorhabdus muris strain WCA-131-CoC-2 16S ribosomal RNA, partial sequence	90.601	Eggerthella lenta strain DSM 2243 16S ribosomal RNA, partial sequence	90.026	d__Bacteria; p__Actinobacteriota; c__Coriobacteriia; o__Coriobacteriales; f__uncultured; g__uncultured; s__uncultured_bacterium	0.999968
	780a7079060eb327e7e7b70be852a370	Enterorhabdus muris strain WCA-131-CoC-2 16S ribosomal RNA, partial sequence	0	0	0	0	0	0	Enterorhabdus muris strain WCA-131-CoC-2 16S ribosomal RNA, partial sequence	94.226	Enterorhabdus mucosicola strain Mt1B8 16S ribosomal RNA, partial sequence	93.701	d__Bacteria; p__Actinobacteriota; c__Coriobacteriia; o__Coriobacteriales; f__Eggerthellaceae; g__Enterorhabdus; s__uncultured_bacterium	1
	20955f9c43fa163ed5906df55316776f	Ereboglobus luteus strain Ho45 16S ribosomal RNA, partial sequence	0	0	0	0	0	0	Ereboglobus luteus strain Ho45 16S ribosomal RNA, partial sequence	78.75	Lacunisphaera anatis strain IG31 16S ribosomal RNA, partial sequence	78.272	d__Bacteria; p__Verrucomicrobiota; c__Kiritimatiellae; o__WCHB1-41; f__WCHB1-41; g__WCHB1-41; s__unidentified_rumen	0.97768
	82bd61a264922da364dfaed2407ab2b5	Ereboglobus luteus strain Ho45 16S ribosomal RNA, partial sequence	0	0	0	0	0	0	Ereboglobus luteus strain Ho45 16S ribosomal RNA, partial sequence	79	Lacunisphaera limnophila strain IG16b 16S ribosomal RNA, partial sequence	78.96	d__Bacteria; p__Verrucomicrobiota; c__Kiritimatiellae; o__WCHB1-41; f__WCHB1-41; g__WCHB1-41; s__uncultured_bacterium	0.806242
	cfcf377c9103b3bbed9c66e37d7d3d80	Eremococcus coleocola strain M1832/95/2 16S ribosomal RNA, partial sequence	0	0	0	0	0	0	Eremococcus coleocola strain M1832/95/2 16S ribosomal RNA, partial sequence	91.892	Facklamia languida strain 1144-97 16S ribosomal RNA, partial sequence	90.887	d__Bacteria; p__Firmicutes; c__Bacilli; o__Lactobacillales; f__Aerococcaceae; g__Ignavigranum; s__uncultured_bacterium	1
	687e0f0c832ae13a7311c79f00afaa32	Erysipelothrix inopinata strain 143-02 16S ribosomal RNA, partial sequence	0	0	0	0	0	0	Erysipelothrix inopinata strain 143-02 16S ribosomal RNA, partial sequence	87.255	Dielma fastidiosa strain JC13 16S ribosomal RNA, partial sequence	86.797	d__Bacteria; p__Firmicutes; c__Bacilli; o__Erysipelotrichales; f__Erysipelotrichaceae; g__[Anaerorhabdus]_furcosa_group; s__uncultured_bacterium	0.999996
	b2e35bb39ebcec76f8e2fd24aaa91445	Erysipelothrix inopinata strain 143-02 16S ribosomal RNA, partial sequence	0	0	0	0	0	0	Erysipelothrix inopinata strain 143-02 16S ribosomal RNA, partial sequence	82.963	Mesoplasma photuris strain PUPA-2 16S ribosomal RNA, partial sequence	82.108	d__Bacteria; p__Firmicutes; c__Bacilli; o__Erysipelotrichales; f__Erysipelatoclostridiaceae; g__UCG-004; s__uncultured_bacterium	0.805588
	fb564c02e784f927c97edd39e90474a6	Erysipelothrix larvae strain LV19 16S ribosomal RNA, complete sequence	0	0	0	0	0	0	Erysipelothrix larvae strain LV19 16S ribosomal RNA, complete sequence	83.171	Erysipelothrix larvae strain LV19 16S ribosomal RNA, partial sequence	83.171	d__Bacteria; p__Firmicutes; c__Bacilli; o__RF39; f__RF39; g__RF39; s__uncultured_bacterium	0.757483
	25e0f639c5e527bd311c6a1597b6250b	Erysipelothrix larvae strain LV19 16S ribosomal RNA, complete sequence	0	0	0	0	0	0	Erysipelothrix larvae strain LV19 16S ribosomal RNA, complete sequence	84.767	Erysipelothrix larvae strain LV19 16S ribosomal RNA, partial sequence	84.767	d__Bacteria; p__Firmicutes; c__Bacilli; o__RF39; f__RF39; g__RF39	1
	f5a5256ffffa8a83f5ccf144967f28f8	Erysipelothrix larvae strain LV19 16S ribosomal RNA, complete sequence	0	0	0	0	0	0	Erysipelothrix larvae strain LV19 16S ribosomal RNA, complete sequence	89.109	Erysipelothrix larvae strain LV19 16S ribosomal RNA, partial sequence	89.109	d__Bacteria; p__Firmicutes; c__Bacilli; o__Erysipelotrichales; f__Erysipelotrichaceae; g__Solobacterium; s__uncultured_bacterium	0.871757
	b61fa6804521e8ce7c3c67e5bdaa3d4a	Erysipelothrix larvae strain LV19 16S ribosomal RNA, complete sequence	0	0	0	0	0	0	Erysipelothrix larvae strain LV19 16S ribosomal RNA, complete sequence	82.927	Erysipelothrix larvae strain LV19 16S ribosomal RNA, partial sequence	82.927	d__Bacteria; p__Firmicutes; c__Bacilli; o__RF39; f__RF39; g__RF39; s__uncultured_bacterium	0.705791
	b0dcbfb9a896522fc4e39d57bccb2a17	Erysipelothrix larvae strain LV19 16S ribosomal RNA, complete sequence	0	0	0	0	0	0	Erysipelothrix larvae strain LV19 16S ribosomal RNA, complete sequence	85.049	Erysipelothrix larvae strain LV19 16S ribosomal RNA, partial sequence	85.049	d__Bacteria; p__Firmicutes; c__Bacilli; o__RF39; f__RF39; g__RF39	1
	7fa166b083492a19eb0ba0d34efd19ac	Erysipelothrix larvae strain LV19 16S ribosomal RNA, complete sequence	0	0	0	0	0	0	Erysipelothrix larvae strain LV19 16S ribosomal RNA, complete sequence	84.275	Erysipelothrix larvae strain LV19 16S ribosomal RNA, partial sequence	84.275	d__Bacteria; p__Firmicutes; c__Bacilli; o__RF39; f__RF39; g__RF39; s__gut_metagenome	0.736671
	1b954e2ef27a2f4ec2758813357bc78b	Erysipelothrix larvae strain LV19 16S ribosomal RNA, complete sequence	0	0	0	0	0	0	Erysipelothrix larvae strain LV19 16S ribosomal RNA, complete sequence	83.498	Erysipelothrix larvae strain LV19 16S ribosomal RNA, partial sequence	83.498	d__Bacteria; p__Firmicutes; c__Bacilli; o__RF39; f__RF39; g__RF39	1
	358db71f79ad41ed096045a6dd54a0bd	Erysipelothrix larvae strain LV19 16S ribosomal RNA, complete sequence	0	0	0	0	0	0	Erysipelothrix larvae strain LV19 16S ribosomal RNA, complete sequence	84.653	Erysipelothrix larvae strain LV19 16S ribosomal RNA, partial sequence	84.653	d__Bacteria; p__Firmicutes; c__Bacilli; o__RF39; f__RF39; g__RF39; s__uncultured_bacterium	0.918291
	f244e5079a40ea19e8d9670bb3ad9cbe	Erysipelothrix larvae strain LV19 16S ribosomal RNA, complete sequence	0	0	0	0	0	0	Erysipelothrix larvae strain LV19 16S ribosomal RNA, complete sequence	84.406	Erysipelothrix larvae strain LV19 16S ribosomal RNA, partial sequence	84.406	d__Bacteria; p__Firmicutes; c__Bacilli; o__RF39; f__RF39; g__RF39	1
	1229f471e5615bf5e20e7f7139fe05dd	Erysipelothrix larvae strain LV19 16S ribosomal RNA, complete sequence	0	0	0	0	0	0	Erysipelothrix larvae strain LV19 16S ribosomal RNA, complete sequence	84.029	Erysipelothrix larvae strain LV19 16S ribosomal RNA, partial sequence	84.029	d__Bacteria; p__Firmicutes; c__Bacilli; o__RF39; f__RF39; g__RF39; s__gut_metagenome	0.799805
	060a476cf9fe1efd3e5d793cadf86221	Erysipelothrix larvae strain LV19 16S ribosomal RNA, complete sequence	0	0	0	0	0	0	Erysipelothrix larvae strain LV19 16S ribosomal RNA, complete sequence	83.951	Erysipelothrix larvae strain LV19 16S ribosomal RNA, partial sequence	83.951	d__Bacteria; p__Firmicutes; c__Bacilli; o__RF39; f__RF39; g__RF39; s__uncultured_bacterium	0.732465
	ce69ab521026a8e297615ab4598e2ffd	Erysipelothrix larvae strain LV19 16S ribosomal RNA, complete sequence	0	0	0	0	0	0	Erysipelothrix larvae strain LV19 16S ribosomal RNA, complete sequence	85.122	Erysipelothrix larvae strain LV19 16S ribosomal RNA, partial sequence	85.122	d__Bacteria; p__Firmicutes; c__Bacilli; o__Erysipelotrichales; f__Erysipelatoclostridiaceae; g__UCG-004; s__uncultured_bacterium	0.868592
	eafbcfe4430b756af2d074f13084ed06	Erysipelothrix rhusiopathiae strain ATCC 19414 16S ribosomal RNA, partial sequence	0	0	0	0	0	0	Erysipelothrix rhusiopathiae strain ATCC 19414 16S ribosomal RNA, partial sequence	81.618	Erysipelothrix tonsillarum DSM 14972 16S ribosomal RNA, partial sequence	81.418	d__Bacteria; p__Firmicutes; c__Bacilli; o__RF39; f__RF39; g__RF39; s__uncultured_Erysipelotrichaceae	0.979748
	9bfe4b3441a885e1253de8e7a142c3e1	Erysipelothrix rhusiopathiae strain ATCC 19414 16S ribosomal RNA, partial sequence	0	0	0	0	0	0	Erysipelothrix rhusiopathiae strain ATCC 19414 16S ribosomal RNA, partial sequence	81.818	Erysipelothrix tonsillarum DSM 14972 16S ribosomal RNA, partial sequence	81.527	d__Bacteria; p__Firmicutes; c__Bacilli; o__RF39; f__RF39; g__RF39	1
	5d3fcefc8d83a3d2803eeb486d9822fa	Escherichia coli strain U 5/41 16S ribosomal RNA, partial sequence	0	0	0	0	0	0	Escherichia coli strain U 5/41 16S ribosomal RNA, partial sequence	96.049	Escherichia fergusonii ATCC 35469 16S ribosomal RNA, complete sequence	96.049	d__Bacteria; p__Proteobacteria; c__Gammaproteobacteria; o__Enterobacterales; f__Enterobacteriaceae; g__Escherichia-Shigella	0.95151
	a5e674dcea0959b4c7f7171560af5450	Escherichia fergusonii ATCC 35469 16S ribosomal RNA, complete sequence	0.0152149	0.0279107	0.0351462	0.00268052	0.00162705	0.00415066	Escherichia fergusonii ATCC 35469 16S ribosomal RNA, complete sequence	100	Escherichia fergusonii strain NBRC 102419 16S ribosomal RNA, partial sequence	100	d__Bacteria; p__Proteobacteria; c__Gammaproteobacteria; o__Enterobacterales; f__Enterobacteriaceae; g__Escherichia-Shigella	0.996331
	ea09fd7d9f51d93aeaddb087fc4d61a5	Escherichia fergusonii ATCC 35469 16S ribosomal RNA, complete sequence	0	0.00489245	0	0	0	0	Escherichia fergusonii ATCC 35469 16S ribosomal RNA, complete sequence	99.753	Escherichia fergusonii strain NBRC 102419 16S ribosomal RNA, partial sequence	99.753	d__Bacteria; p__Proteobacteria; c__Gammaproteobacteria; o__Enterobacterales; f__Enterobacteriaceae; g__Escherichia-Shigella	0.997391
	58a4f68fce7320dd5337647c6585a93a	Escherichia fergusonii ATCC 35469 16S ribosomal RNA, complete sequence	0	0	0	0	0	0	Escherichia fergusonii ATCC 35469 16S ribosomal RNA, complete sequence	99.753	Escherichia fergusonii strain NBRC 102419 16S ribosomal RNA, partial sequence	99.753	d__Bacteria; p__Proteobacteria; c__Gammaproteobacteria; o__Enterobacterales; f__Enterobacteriaceae; g__Escherichia-Shigella	0.994596
	f59805fcde4f51d8828f7d8e25fc9ee4	Escherichia fergusonii ATCC 35469 16S ribosomal RNA, complete sequence	0	0	0	0	0	0	Escherichia fergusonii ATCC 35469 16S ribosomal RNA, complete sequence	99.753	Escherichia fergusonii strain NBRC 102419 16S ribosomal RNA, partial sequence	99.753	d__Bacteria; p__Proteobacteria; c__Gammaproteobacteria; o__Enterobacterales; f__Enterobacteriaceae; g__Escherichia-Shigella	0.993709
	73d20dcacef2093de1833e585d32baf0	Escherichia fergusonii ATCC 35469 16S ribosomal RNA, complete sequence	0	0	0	0	0	0	Escherichia fergusonii ATCC 35469 16S ribosomal RNA, complete sequence	99.753	Escherichia fergusonii strain NBRC 102419 16S ribosomal RNA, partial sequence	99.753	d__Bacteria; p__Proteobacteria; c__Gammaproteobacteria; o__Enterobacterales; f__Enterobacteriaceae; g__Escherichia-Shigella	0.993216
	6f0d7a580e50ec34fd792cc2fa119bfc	Escherichia fergusonii ATCC 35469 16S ribosomal RNA, complete sequence	0	0	0	0	0	0	Escherichia fergusonii ATCC 35469 16S ribosomal RNA, complete sequence	99.753	Escherichia fergusonii strain NBRC 102419 16S ribosomal RNA, partial sequence	99.753	d__Bacteria; p__Proteobacteria; c__Gammaproteobacteria; o__Enterobacterales; f__Enterobacteriaceae; g__Escherichia-Shigella	0.994927
	5951fc8b07c3fe63031be4f206b01c67	Escherichia fergusonii ATCC 35469 16S ribosomal RNA, complete sequence	0	0	0	0	0	0	Escherichia fergusonii ATCC 35469 16S ribosomal RNA, complete sequence	99.753	Escherichia fergusonii strain NBRC 102419 16S ribosomal RNA, partial sequence	99.753	d__Bacteria; p__Proteobacteria; c__Gammaproteobacteria; o__Enterobacterales; f__Enterobacteriaceae; g__Escherichia-Shigella	0.994277
	454359e5003e7bdaaf849ab9a3c57ecd	Escherichia fergusonii ATCC 35469 16S ribosomal RNA, complete sequence	0	0.000862106	0.00133869	0	0	0	Escherichia fergusonii ATCC 35469 16S ribosomal RNA, complete sequence	99.506	Escherichia fergusonii strain NBRC 102419 16S ribosomal RNA, partial sequence	99.506	d__Bacteria; p__Proteobacteria; c__Gammaproteobacteria; o__Enterobacterales; f__Enterobacteriaceae; g__Escherichia-Shigella	0.986304
	392d81d7f4fa30b76fefc9fa85bcf3fc	Escherichia fergusonii ATCC 35469 16S ribosomal RNA, complete sequence	0	0	0	0	0	0.00077502	Escherichia fergusonii ATCC 35469 16S ribosomal RNA, complete sequence	99.753	Escherichia fergusonii strain NBRC 102419 16S ribosomal RNA, partial sequence	99.753	d__Bacteria; p__Proteobacteria; c__Gammaproteobacteria; o__Enterobacterales; f__Enterobacteriaceae; g__Escherichia-Shigella	0.992043
	f5bc40e6d700ef9d0ce234ed86410b9b	Escherichia fergusonii ATCC 35469 16S ribosomal RNA, complete sequence	0	0	0	0	0	0	Escherichia fergusonii ATCC 35469 16S ribosomal RNA, complete sequence	89.268	Shigella boydii strain P288 16S ribosomal RNA, partial sequence	89.268	d__Bacteria; p__Proteobacteria; c__Gammaproteobacteria; o__Enterobacterales; f__Enterobacteriaceae; g__Escherichia-Shigella	0.933928
	2d6a0c2f675a08a1fe4a1fe97ad7d179	Escherichia marmotae strain HT073016 16S ribosomal RNA, partial sequence	0	0	0.000181517	0	0	0	Escherichia marmotae strain HT073016 16S ribosomal RNA, partial sequence	100	Escherichia fergusonii ATCC 35469 16S ribosomal RNA, complete sequence	100	d__Bacteria; p__Proteobacteria; c__Gammaproteobacteria; o__Enterobacterales; f__Enterobacteriaceae; g__Escherichia-Shigella	0.981547
	cd4404d91f0d2b49fd08ee5f4063a21c	Escherichia marmotae strain HT073016 16S ribosomal RNA, partial sequence	0	0	0	0	0	0	Escherichia marmotae strain HT073016 16S ribosomal RNA, partial sequence	97.635	Escherichia fergusonii ATCC 35469 16S ribosomal RNA, complete sequence	97.635	d__Bacteria; p__Proteobacteria; c__Gammaproteobacteria; o__Enterobacterales; f__Enterobacteriaceae; g__Escherichia-Shigella; s__Streptomyces_sp.	0.900727
	c6267f7412433abe22c3d72d672ca532	Escherichia marmotae strain HT073016 16S ribosomal RNA, partial sequence	0	0	0	0	0	0	Escherichia marmotae strain HT073016 16S ribosomal RNA, partial sequence	90.864	Escherichia fergusonii ATCC 35469 16S ribosomal RNA, complete sequence	90.864	d__Bacteria; p__Proteobacteria; c__Gammaproteobacteria; o__Enterobacterales; f__Enterobacteriaceae; g__Escherichia-Shigella; s__Streptomyces_sp.	0.939288
	e5b0ac015dc5f938ab328884d1c869d5	Escherichia marmotae strain HT073016 16S ribosomal RNA, partial sequence	0	0	0	0	0	0	Escherichia marmotae strain HT073016 16S ribosomal RNA, partial sequence	98.925	Escherichia fergusonii ATCC 35469 16S ribosomal RNA, complete sequence	98.925	d__Bacteria; p__Proteobacteria; c__Gammaproteobacteria; o__Enterobacterales; f__Enterobacteriaceae; g__Escherichia-Shigella	0.926101
	f0090849b59dbf05cebc727c4742ff94	Escherichia marmotae strain HT073016 16S ribosomal RNA, partial sequence	0	0	0	0	0	0	Escherichia marmotae strain HT073016 16S ribosomal RNA, partial sequence	97.297	Escherichia fergusonii ATCC 35469 16S ribosomal RNA, complete sequence	97.297	d__Bacteria; p__Proteobacteria; c__Gammaproteobacteria; o__Enterobacterales; f__Enterobacteriaceae; g__Escherichia-Shigella	0.943669
	1f82df80b6a61ecb38b2a8807dc3c4b0	Escherichia marmotae strain HT073016 16S ribosomal RNA, partial sequence	0	0	0	0	0	0	Escherichia marmotae strain HT073016 16S ribosomal RNA, partial sequence	98.582	Escherichia fergusonii ATCC 35469 16S ribosomal RNA, complete sequence	98.582	d__Bacteria; p__Proteobacteria; c__Gammaproteobacteria; o__Enterobacterales; f__Enterobacteriaceae; g__Escherichia-Shigella	0.937858
	2d4d52f6a653430b70fa9ccaea99ef1e	Escherichia marmotae strain HT073016 16S ribosomal RNA, partial sequence	0	0	0	0	0	0	Escherichia marmotae strain HT073016 16S ribosomal RNA, partial sequence	98.958	Escherichia fergusonii ATCC 35469 16S ribosomal RNA, complete sequence	98.958	d__Bacteria; p__Proteobacteria; c__Gammaproteobacteria; o__Enterobacterales; f__Enterobacteriaceae; g__Escherichia-Shigella	0.901944
	fcde412279a168713750eff84f473310	Escherichia marmotae strain HT073016 16S ribosomal RNA, partial sequence	0	0	0	0	0	0	Escherichia marmotae strain HT073016 16S ribosomal RNA, partial sequence	98.936	Escherichia fergusonii ATCC 35469 16S ribosomal RNA, complete sequence	98.936	d__Bacteria; p__Proteobacteria; c__Gammaproteobacteria; o__Enterobacterales; f__Enterobacteriaceae; g__Escherichia-Shigella	0.924484
	27e44ce1fe7f636b24e2c89b8cdbe324	Ethanoligenens harbinense YUAN-3 16S ribosomal RNA, partial sequence	0	0	0	0	0	0	Ethanoligenens harbinense YUAN-3 16S ribosomal RNA, partial sequence	91.169	Ethanoligenens harbinense YUAN-3 16S ribosomal RNA, partial sequence	91.169	d__Bacteria; p__Firmicutes; c__Clostridia; o__Oscillospirales; f__[Eubacterium]_coprostanoligenes_group; g__[Eubacterium]_coprostanoligenes_group; s__uncultured_Clostridium	0.904585
	3b9f624a96f22a317c27503e27639fec	Ethanoligenens harbinense YUAN-3 16S ribosomal RNA, partial sequence	0	0	0	0	0	0	Ethanoligenens harbinense YUAN-3 16S ribosomal RNA, partial sequence	91.169	Ethanoligenens harbinense YUAN-3 16S ribosomal RNA, partial sequence	91.169	d__Bacteria; p__Firmicutes; c__Clostridia; o__Oscillospirales; f__[Eubacterium]_coprostanoligenes_group; g__[Eubacterium]_coprostanoligenes_group; s__uncultured_Clostridium	0.975978
	da30419020a3929eec65d9f1e6c08458	Ethanoligenens harbinense YUAN-3 16S ribosomal RNA, partial sequence	0	0	0	0	0	0	Ethanoligenens harbinense YUAN-3 16S ribosomal RNA, partial sequence	91.169	Ethanoligenens harbinense YUAN-3 16S ribosomal RNA, partial sequence	91.169	d__Bacteria; p__Firmicutes; c__Clostridia; o__Oscillospirales; f__[Eubacterium]_coprostanoligenes_group; g__[Eubacterium]_coprostanoligenes_group	0.999995
	c410720f58c4ba6d29d7f49584152451	Ethanoligenens harbinense YUAN-3 16S ribosomal RNA, partial sequence	0	0	0	0	0	0	Ethanoligenens harbinense YUAN-3 16S ribosomal RNA, partial sequence	90.39	Ethanoligenens harbinense YUAN-3 16S ribosomal RNA, partial sequence	90.39	d__Bacteria; p__Firmicutes; c__Clostridia; o__Oscillospirales; f__[Eubacterium]_coprostanoligenes_group; g__[Eubacterium]_coprostanoligenes_group; s__uncultured_bacterium	0.829267
	12dde41281b462fed924a952d1d60baa	Ethanoligenens harbinense YUAN-3 16S ribosomal RNA, partial sequence	0	0	0	0	0	0	Ethanoligenens harbinense YUAN-3 16S ribosomal RNA, partial sequence	90.501	Ethanoligenens harbinense YUAN-3 16S ribosomal RNA, partial sequence	90.501	d__Bacteria; p__Firmicutes; c__Clostridia; o__Oscillospirales; f__[Eubacterium]_coprostanoligenes_group; g__[Eubacterium]_coprostanoligenes_group; s__uncultured_rumen	0.756828
	a96b2834b685c3ff1185cdc9e9ea0c16	Ethanoligenens harbinense YUAN-3 16S ribosomal RNA, partial sequence	0	0	0	0	0	0	Ethanoligenens harbinense YUAN-3 16S ribosomal RNA, partial sequence	91.005	Ethanoligenens harbinense YUAN-3 16S ribosomal RNA, partial sequence	91.005	d__Bacteria; p__Firmicutes; c__Clostridia; o__Oscillospirales; f__[Eubacterium]_coprostanoligenes_group; g__[Eubacterium]_coprostanoligenes_group	0.999994
	eb15db1b954001d1cde71625efa63540	Ethanoligenens harbinense YUAN-3 16S ribosomal RNA, partial sequence	0	0	0	0	0	0	Ethanoligenens harbinense YUAN-3 16S ribosomal RNA, partial sequence	90.765	Eubacterium coprostanoligenes strain HL 16S ribosomal RNA, partial sequence	90.365	d__Bacteria; p__Firmicutes; c__Clostridia; o__Oscillospirales; f__[Eubacterium]_coprostanoligenes_group; g__[Eubacterium]_coprostanoligenes_group; s__uncultured_rumen	0.710335
	14daac2e1401dab5c8887648f4b978a4	Ethanoligenens harbinense YUAN-3 16S ribosomal RNA, partial sequence	0	0	0	0	0	0	Ethanoligenens harbinense YUAN-3 16S ribosomal RNA, partial sequence	91.029	Ethanoligenens harbinense YUAN-3 16S ribosomal RNA, partial sequence	91.029	d__Bacteria; p__Firmicutes; c__Clostridia; o__Oscillospirales; f__[Eubacterium]_coprostanoligenes_group; g__[Eubacterium]_coprostanoligenes_group	0.999996
	e856697083d918fd05c28a075c3acf86	Ethanoligenens harbinense YUAN-3 16S ribosomal RNA, partial sequence	0	0	0	0	0	0	Ethanoligenens harbinense YUAN-3 16S ribosomal RNA, partial sequence	91.146	Ethanoligenens harbinense YUAN-3 16S ribosomal RNA, partial sequence	91.146	d__Bacteria; p__Firmicutes; c__Clostridia; o__Oscillospirales; f__[Eubacterium]_coprostanoligenes_group; g__[Eubacterium]_coprostanoligenes_group; s__uncultured_bacterium	0.951459
	98aa19b2afe50a699066f5a6161ebf14	Ethanoligenens harbinense YUAN-3 16S ribosomal RNA, partial sequence	0	0	0	0	0	0	Ethanoligenens harbinense YUAN-3 16S ribosomal RNA, partial sequence	91.429	Ethanoligenens harbinense YUAN-3 16S ribosomal RNA, partial sequence	91.429	d__Bacteria; p__Firmicutes; c__Clostridia; o__Oscillospirales; f__[Eubacterium]_coprostanoligenes_group; g__[Eubacterium]_coprostanoligenes_group; s__uncultured_bacterium	0.78832
	cca2466a9315716fdc7e90d12cff3659	Ethanoligenens harbinense YUAN-3 16S ribosomal RNA, partial sequence	0	0	0	0	0	0	Ethanoligenens harbinense YUAN-3 16S ribosomal RNA, partial sequence	91.534	Ethanoligenens harbinense YUAN-3 16S ribosomal RNA, partial sequence	91.534	d__Bacteria; p__Firmicutes; c__Clostridia; o__Oscillospirales; f__[Eubacterium]_coprostanoligenes_group; g__[Eubacterium]_coprostanoligenes_group; s__uncultured_Ruminococcaceae	0.751945
	da897518af60559786d2d2cb036d7c51	Ethanoligenens harbinense YUAN-3 16S ribosomal RNA, partial sequence	0	0	0	0	0	0	Ethanoligenens harbinense YUAN-3 16S ribosomal RNA, partial sequence	90.237	Ethanoligenens harbinense YUAN-3 16S ribosomal RNA, partial sequence	90.237	d__Bacteria; p__Firmicutes; c__Clostridia; o__Oscillospirales; f__[Eubacterium]_coprostanoligenes_group; g__[Eubacterium]_coprostanoligenes_group; s__uncultured_bacterium	0.915305
	603bf04ebfda4b0364561076225a8a1e	Eubacterium coprostanoligenes strain HL 16S ribosomal RNA, partial sequence	0	0	0	0	0	0	Eubacterium coprostanoligenes strain HL 16S ribosomal RNA, partial sequence	91.885	Harryflintia acetispora strain V20-281a 16S ribosomal RNA, partial sequence	90.104	d__Bacteria; p__Firmicutes; c__Clostridia; o__Oscillospirales; f__[Eubacterium]_coprostanoligenes_group; g__[Eubacterium]_coprostanoligenes_group; s__human_gut	0.726405
	ea1eb1a9a14abfb9449ea6d73d27bb7c	Eubacterium coprostanoligenes strain HL 16S ribosomal RNA, partial sequence	0	0	0	0	0	0	Eubacterium coprostanoligenes strain HL 16S ribosomal RNA, partial sequence	91.076	Ruminococcus albus 7 = DSM 20455 16S ribosomal RNA, partial sequence	89.764	d__Bacteria; p__Firmicutes; c__Clostridia; o__Oscillospirales; f__[Eubacterium]_coprostanoligenes_group; g__[Eubacterium]_coprostanoligenes_group	0.999998
	f27b6d33d6ec613c683cd4f769c9f220	Eubacterium coprostanoligenes strain HL 16S ribosomal RNA, partial sequence	0	0	0	0	0	0	Eubacterium coprostanoligenes strain HL 16S ribosomal RNA, partial sequence	91.601	Paludicola psychrotolerans strain NC1253 16S ribosomal RNA, partial sequence	91.099	d__Bacteria; p__Firmicutes; c__Clostridia; o__Oscillospirales; f__[Eubacterium]_coprostanoligenes_group; g__[Eubacterium]_coprostanoligenes_group; s__uncultured_bacterium	0.97643
	0f7e7bddaf3a2cd9b264864c18a74879	Eubacterium coprostanoligenes strain HL 16S ribosomal RNA, partial sequence	0	0	0	0	0	0	Eubacterium coprostanoligenes strain HL 16S ribosomal RNA, partial sequence	92.147	Ruminococcus albus 7 = DSM 20455 16S ribosomal RNA, partial sequence	89.005	d__Bacteria; p__Firmicutes; c__Clostridia; o__Oscillospirales; f__[Eubacterium]_coprostanoligenes_group; g__[Eubacterium]_coprostanoligenes_group	0.999991
	8bad099f03b21ed0853b42970f6a6dc8	Eubacterium coprostanoligenes strain HL 16S ribosomal RNA, partial sequence	0	0	0	0	0	0	Eubacterium coprostanoligenes strain HL 16S ribosomal RNA, partial sequence	91.076	Paludicola psychrotolerans strain NC1253 16S ribosomal RNA, partial sequence	89.239	d__Bacteria; p__Firmicutes; c__Clostridia; o__Oscillospirales; f__[Eubacterium]_coprostanoligenes_group; g__[Eubacterium]_coprostanoligenes_group; s__uncultured_rumen	0.972977
	ac549a7176422d96636045e99b3ac6a8	Eubacterium coprostanoligenes strain HL 16S ribosomal RNA, partial sequence	0	0	0	0	0	0	Eubacterium coprostanoligenes strain HL 16S ribosomal RNA, partial sequence	90.814	Ruminococcus flavefaciens strain C94 16S ribosomal RNA, partial sequence	88.684	d__Bacteria; p__Firmicutes; c__Clostridia; o__Oscillospirales; f__[Eubacterium]_coprostanoligenes_group; g__[Eubacterium]_coprostanoligenes_group	0.999904
	1acd152abbe749b01c95563f9e0c4166	Eubacterium coprostanoligenes strain HL 16S ribosomal RNA, partial sequence	0	0	0	0	0	0	Eubacterium coprostanoligenes strain HL 16S ribosomal RNA, partial sequence	95.026	Paludicola psychrotolerans strain NC1253 16S ribosomal RNA, partial sequence	89.817	d__Bacteria; p__Firmicutes; c__Clostridia; o__Oscillospirales; f__[Eubacterium]_coprostanoligenes_group; g__[Eubacterium]_coprostanoligenes_group; s__gut_metagenome	0.981798
	9772f0fb0803ff3f2c6340b957a08091	Eubacterium coprostanoligenes strain HL 16S ribosomal RNA, partial sequence	0	0	0	0	0	0	Eubacterium coprostanoligenes strain HL 16S ribosomal RNA, partial sequence	100	Ruminococcus champanellensis 18P13 = JCM 17042 16S ribosomal RNA, partial sequence	90.838	d__Bacteria; p__Firmicutes; c__Clostridia; o__Oscillospirales; f__[Eubacterium]_coprostanoligenes_group; g__[Eubacterium]_coprostanoligenes_group; s__Eubacterium_coprostanoligenes	0.999407
	ae249d675e66f048585ab67eb3bc1cc8	Eubacterium coprostanoligenes strain HL 16S ribosomal RNA, partial sequence	0	0	0	0	0	0	Eubacterium coprostanoligenes strain HL 16S ribosomal RNA, partial sequence	96.325	Ruminococcus flavefaciens strain C94 16S ribosomal RNA, partial sequence	90.289	d__Bacteria; p__Firmicutes; c__Clostridia; o__Oscillospirales; f__[Eubacterium]_coprostanoligenes_group; g__[Eubacterium]_coprostanoligenes_group	0.999997
	5f47a7ceff7fa8154a4a8a54252a700e	Eubacterium coprostanoligenes strain HL 16S ribosomal RNA, partial sequence	0	0	0	0	0	0	Eubacterium coprostanoligenes strain HL 16S ribosomal RNA, partial sequence	92.651	Ruminococcus champanellensis 18P13 = JCM 17042 16S ribosomal RNA, partial sequence	89.764	d__Bacteria; p__Firmicutes; c__Clostridia; o__Oscillospirales; f__[Eubacterium]_coprostanoligenes_group; g__[Eubacterium]_coprostanoligenes_group; s__uncultured_bacterium	0.951252
	661402c2818e31c780726b302b1a45fe	Eubacterium coprostanoligenes strain HL 16S ribosomal RNA, partial sequence	0	0	0	0	0	0	Eubacterium coprostanoligenes strain HL 16S ribosomal RNA, partial sequence	89.295	Paludicola psychrotolerans strain NC1253 16S ribosomal RNA, partial sequence	89.034	d__Bacteria; p__Firmicutes; c__Clostridia; o__Oscillospirales; f__[Eubacterium]_coprostanoligenes_group; g__[Eubacterium]_coprostanoligenes_group; s__uncultured_bacterium	0.942388
	6a069824c55dd5b675d037d012106819	Eubacterium coprostanoligenes strain HL 16S ribosomal RNA, partial sequence	0	0	0	0	0	0	Eubacterium coprostanoligenes strain HL 16S ribosomal RNA, partial sequence	91.885	Anaerotruncus colihominis strain WAL 14565 16S ribosomal RNA, partial sequence	90.104	d__Bacteria; p__Firmicutes; c__Clostridia; o__Oscillospirales; f__[Eubacterium]_coprostanoligenes_group; g__[Eubacterium]_coprostanoligenes_group; s__uncultured_rumen	0.771243
	e41f45c9b3c70ab403f38b3e81a91142	Eubacterium coprostanoligenes strain HL 16S ribosomal RNA, partial sequence	0	0	0	0	0	0	Eubacterium coprostanoligenes strain HL 16S ribosomal RNA, partial sequence	92.689	Paludicola psychrotolerans strain NC1253 16S ribosomal RNA, partial sequence	90.625	d__Bacteria; p__Firmicutes; c__Clostridia; o__Oscillospirales; f__[Eubacterium]_coprostanoligenes_group; g__[Eubacterium]_coprostanoligenes_group	0.999781
	59bc013bdf0f5c382cb614eed8cd1b79	Eubacterium coprostanoligenes strain HL 16S ribosomal RNA, partial sequence	0	0	0	0	0	0	Eubacterium coprostanoligenes strain HL 16S ribosomal RNA, partial sequence	91.885	Ethanoligenens harbinense YUAN-3 16S ribosomal RNA, partial sequence	90.426	d__Bacteria; p__Firmicutes; c__Clostridia; o__Oscillospirales; f__[Eubacterium]_coprostanoligenes_group; g__[Eubacterium]_coprostanoligenes_group	0.99936
	f3ac132086d6dcbcdf1231c4a208f7da	Eubacterium pyruvativorans strain I-6 16S ribosomal RNA, partial sequence	0.000544413	0.000366395	0.000294965	0.00205227	0.00144169	0.000930024	Eubacterium pyruvativorans strain I-6 16S ribosomal RNA, partial sequence	99.738	[Eubacterium] infirmum strain W 1471 16S ribosomal RNA, partial sequence	92.428	d__Bacteria; p__Firmicutes; c__Clostridia; o__Peptostreptococcales-Tissierellales; f__Anaerovoracaceae; g__[Eubacterium]_nodatum_group; s__Eubacterium_pyruvativorans	0.999508
	5ed642aa429ca413b96b93642be3f48c	Eubacterium pyruvativorans strain I-6 16S ribosomal RNA, partial sequence	0	0	0	0	0	0	Eubacterium pyruvativorans strain I-6 16S ribosomal RNA, partial sequence	99.476	Aminicella lysinilytica strain WN037 16S ribosomal RNA, partial sequence	92.147	d__Bacteria; p__Firmicutes; c__Clostridia; o__Peptostreptococcales-Tissierellales; f__Anaerovoracaceae; g__[Eubacterium]_nodatum_group; s__Eubacterium_pyruvativorans	0.99847
	fd5310a6ffbfc1826c124af546aca44a	Eubacterium pyruvativorans strain I-6 16S ribosomal RNA, partial sequence	0	0	0	0	0	0	Eubacterium pyruvativorans strain I-6 16S ribosomal RNA, partial sequence	94.256	Emergencia timonensis strain SN18 16S ribosomal RNA, partial sequence	92.932	d__Bacteria; p__Firmicutes; c__Clostridia; o__Peptostreptococcales-Tissierellales; f__Anaerovoracaceae	1
	945dc5b0d75f3378e0978de6c016af63	Eubacterium pyruvativorans strain I-6 16S ribosomal RNA, partial sequence	0	0	0	0	0	0	Eubacterium pyruvativorans strain I-6 16S ribosomal RNA, partial sequence	91.623	Aminicella lysinilytica strain WN037 16S ribosomal RNA, partial sequence	91.361	d__Bacteria; p__Firmicutes; c__Clostridia; o__Peptostreptococcales-Tissierellales; f__Anaerovoracaceae; g__[Eubacterium]_nodatum_group; s__uncultured_bacterium	0.994332
	abb3a99e8012c56f27ced247a38b9f90	Eubacterium pyruvativorans strain I-6 16S ribosomal RNA, partial sequence	0	0	0	0	0	0.000465012	Eubacterium pyruvativorans strain I-6 16S ribosomal RNA, partial sequence	91.885	Aminicella lysinilytica strain WN037 16S ribosomal RNA, partial sequence	91.623	d__Bacteria; p__Firmicutes; c__Clostridia; o__Peptostreptococcales-Tissierellales; f__Anaerovoracaceae; g__[Eubacterium]_nodatum_group; s__uncultured_bacterium	0.997692
	91e7ba0ffcc0c701d0815bdb7dc838d6	Eubacterium pyruvativorans strain I-6 16S ribosomal RNA, partial sequence	0	0	0	0	0	0	Eubacterium pyruvativorans strain I-6 16S ribosomal RNA, partial sequence	91.123	Ihubacter massiliensis strain Marseille-P2843 16S ribosomal RNA, partial sequence	91.123	d__Bacteria; p__Firmicutes; c__Clostridia; o__Peptostreptococcales-Tissierellales; f__Anaerovoracaceae; g__[Eubacterium]_brachy_group; s__uncultured_bacterium	0.999736
	9a7339747771995f08a0884434332c5e	Eubacterium pyruvativorans strain I-6 16S ribosomal RNA, partial sequence	0	0	0	0	0	0	Eubacterium pyruvativorans strain I-6 16S ribosomal RNA, partial sequence	99.476	Emergencia timonensis strain SN18 16S ribosomal RNA, partial sequence	92.408	d__Bacteria; p__Firmicutes; c__Clostridia; o__Peptostreptococcales-Tissierellales; f__Anaerovoracaceae; g__[Eubacterium]_nodatum_group; s__Eubacterium_pyruvativorans	0.998674
	9da14de93c15a11ef37d4eb0674521a9	Eubacterium pyruvativorans strain I-6 16S ribosomal RNA, partial sequence	0	0	0	0	0	0	Eubacterium pyruvativorans strain I-6 16S ribosomal RNA, partial sequence	100	Aminipila butyrica strain FH042 16S ribosomal RNA, partial sequence	92.437	d__Bacteria; p__Firmicutes; c__Clostridia; o__Peptostreptococcales-Tissierellales; f__Anaerovoracaceae; g__[Eubacterium]_nodatum_group; s__Eubacterium_pyruvativorans	0.996722
	d881d4be4b967f2b44e7171ab65a9e0a	Eubacterium ramulus ATCC 29099 16S ribosomal RNA, partial sequence	0	0	0	0	0	0	Eubacterium ramulus ATCC 29099 16S ribosomal RNA, partial sequence	96.579	Roseburia hominis A2-183 16S ribosomal RNA, partial sequence	96.85	d__Bacteria; p__Firmicutes; c__Clostridia; o__Lachnospirales; f__Lachnospiraceae	1
	3552305dc670fd29b3355ce9304569c9	Eubacterium ramulus ATCC 29099 16S ribosomal RNA, partial sequence	0	0	0	0	0	0	Eubacterium ramulus ATCC 29099 16S ribosomal RNA, partial sequence	96.316	Roseburia hominis A2-183 16S ribosomal RNA, partial sequence	96.85	d__Bacteria; p__Firmicutes; c__Clostridia; o__Lachnospirales; f__Lachnospiraceae	1
	66989abfff9be67b2a2287843cf4e204	Eubacterium ramulus ATCC 29099 16S ribosomal RNA, partial sequence	0	0	0	0	0	0	Eubacterium ramulus ATCC 29099 16S ribosomal RNA, partial sequence	96.842	Roseburia intestinalis strain DSM 14610 16S ribosomal RNA, partial sequence	96.335	d__Bacteria; p__Firmicutes; c__Clostridia; o__Lachnospirales; f__Lachnospiraceae; g__Agathobacter; s__Eubacterium_ramulus	0.715839
	1070ef074e5fac0d423e6230a402f71c	Eubacterium ramulus ATCC 29099 16S ribosomal RNA, partial sequence	0	0	0	0	0	0	Eubacterium ramulus ATCC 29099 16S ribosomal RNA, partial sequence	96.579	Roseburia intestinalis strain DSM 14610 16S ribosomal RNA, partial sequence	96.073	d__Bacteria; p__Firmicutes; c__Clostridia; o__Lachnospirales; f__Lachnospiraceae; g__Agathobacter; s__Eubacterium_ramulus	0.765035
	5ea117a88f4f152106e9fcd24f48adce	Eubacterium ramulus ATCC 29099 16S ribosomal RNA, partial sequence	0	0	0	0	0	0	Eubacterium ramulus ATCC 29099 16S ribosomal RNA, partial sequence	96.053	Roseburia hominis A2-183 16S ribosomal RNA, partial sequence	96.85	d__Bacteria; p__Firmicutes; c__Clostridia; o__Lachnospirales; f__Lachnospiraceae	0.999999
	ea3d4c6afd8273e8c6cdc839e48787e9	Eubacterium ramulus ATCC 29099 16S ribosomal RNA, partial sequence	0	0	0	0	0	0	Eubacterium ramulus ATCC 29099 16S ribosomal RNA, partial sequence	92.368	Pseudobutyrivibrio ruminis strain DSM 9787 16S ribosomal RNA, partial sequence	93.158	d__Bacteria; p__Firmicutes; c__Clostridia; o__Lachnospirales; f__Lachnospiraceae; g__Shuttleworthia; s__uncultured_rumen	0.979509
	ccb2be41847272db09630be10e79c1ee	Eubacterium ruminantium strain GA195 16S ribosomal RNA, partial sequence	0	0	0	0	0	0	Eubacterium ruminantium strain GA195 16S ribosomal RNA, partial sequence	95.538	[Clostridium] populeti strain 743A 16S ribosomal RNA, partial sequence	94.211	d__Bacteria; p__Firmicutes; c__Clostridia; o__Lachnospirales; f__Lachnospiraceae; g__[Eubacterium]_ruminantium_group; s__uncultured_bacterium	0.993459
	f24292b80bfa8c9609db80bd1adeba81	Eubacterium ruminantium strain GA195 16S ribosomal RNA, partial sequence	0	0	0	0	0	0	Eubacterium ruminantium strain GA195 16S ribosomal RNA, partial sequence	96.579	Coprococcus eutactus strain ATCC 27759 16S ribosomal RNA, partial sequence	94.474	d__Bacteria; p__Firmicutes; c__Clostridia; o__Lachnospirales; f__Lachnospiraceae; g__[Eubacterium]_ruminantium_group; s__uncultured_bacterium	0.951921
	f30b9203fbe0a5570799bace22c8b87e	Eubacterium ruminantium strain GA195 16S ribosomal RNA, partial sequence	0	0	0	0	0	0	Eubacterium ruminantium strain GA195 16S ribosomal RNA, partial sequence	96.842	Coprococcus eutactus strain ATCC 27759 16S ribosomal RNA, partial sequence	94.737	d__Bacteria; p__Firmicutes; c__Clostridia; o__Lachnospirales; f__Lachnospiraceae; g__[Eubacterium]_ruminantium_group; s__uncultured_bacterium	0.958164
	92f8aaf01783c214a6a86f97a564819f	Facklamia sourekii strain SS 1019 16S ribosomal RNA, partial sequence	0	0	0	0	0	0	Facklamia sourekii strain SS 1019 16S ribosomal RNA, partial sequence	82.843	Breznakia pachnodae strain Pei061 16S ribosomal RNA, partial sequence	82.512	d__Bacteria; p__Firmicutes; c__Bacilli; o__RF39; f__RF39; g__RF39; s__unidentified_rumen	0.97799
	ee8f9d0973ad0bb0ac75693f0abf081c	Faecalibacterium prausnitzii strain ATCC 27768 16S ribosomal RNA, partial sequence	0	0	0	0	0	0	Faecalibacterium prausnitzii strain ATCC 27768 16S ribosomal RNA, partial sequence	100	Fournierella massiliensis strain AT2 16S ribosomal RNA, partial sequence	92.781	d__Bacteria; p__Firmicutes; c__Clostridia; o__Oscillospirales; f__Ruminococcaceae; g__Faecalibacterium	0.999998
	e6d72020867c97aff99c9d7a074a1934	Faecalibacterium prausnitzii strain ATCC 27768 16S ribosomal RNA, partial sequence	0	0	0	0	0	0	Faecalibacterium prausnitzii strain ATCC 27768 16S ribosomal RNA, partial sequence	98.684	Gemmiger formicilis strain X2-56 16S ribosomal RNA, partial sequence	93.583	d__Bacteria; p__Firmicutes; c__Clostridia; o__Oscillospirales; f__Ruminococcaceae; g__Faecalibacterium	0.999997
	5cfa4115b814933028bbd736aba79f75	Faecalibacterium prausnitzii strain ATCC 27768 16S ribosomal RNA, partial sequence	0.000458453	0.0004095	0	0	0	0	Faecalibacterium prausnitzii strain ATCC 27768 16S ribosomal RNA, partial sequence	99.737	Fournierella massiliensis strain AT2 16S ribosomal RNA, partial sequence	92.513	d__Bacteria; p__Firmicutes; c__Clostridia; o__Oscillospirales; f__Ruminococcaceae; g__Faecalibacterium	0.999998
	19aeaa847c172ba18450ad6bb63c5c11	Faecalibacterium prausnitzii strain ATCC 27768 16S ribosomal RNA, partial sequence	0	0	0	0	0	0	Faecalibacterium prausnitzii strain ATCC 27768 16S ribosomal RNA, partial sequence	99.211	Fournierella massiliensis strain AT2 16S ribosomal RNA, partial sequence	92.513	d__Bacteria; p__Firmicutes; c__Clostridia; o__Oscillospirales; f__Ruminococcaceae; g__Faecalibacterium	0.999999
	7f8100d120e75950c82a9841641102a1	Faecalibacterium prausnitzii strain ATCC 27768 16S ribosomal RNA, partial sequence	0	0	0	0	0	0	Faecalibacterium prausnitzii strain ATCC 27768 16S ribosomal RNA, partial sequence	95.733	Fournierella massiliensis strain AT2 16S ribosomal RNA, partial sequence	93.684	d__Bacteria; p__Firmicutes; c__Clostridia; o__Oscillospirales; f__Ruminococcaceae	0.999999
	bb17990cc2bd056eb5eec35f86dbc81d	Faecalicatena contorta strain DSM 3982 16S ribosomal RNA, partial sequence	0	0	0	0	0	0	Faecalicatena contorta strain DSM 3982 16S ribosomal RNA, partial sequence	98.158	Faecalicatena contorta strain DSM 3982 16S ribosomal RNA, partial sequence	98.158	d__Bacteria; p__Firmicutes; c__Clostridia; o__Lachnospirales; f__Lachnospiraceae; g__[Eubacterium]_fissicatena_group	0.834261
	6896dc3167be0bd154f588bb1b7f316e	Faecalicatena contorta strain DSM 3982 16S ribosomal RNA, partial sequence	0	0	0	0	0	0	Faecalicatena contorta strain DSM 3982 16S ribosomal RNA, partial sequence	97.9	Faecalicatena contorta strain DSM 3982 16S ribosomal RNA, partial sequence	97.9	d__Bacteria; p__Firmicutes; c__Clostridia; o__Lachnospirales; f__Lachnospiraceae	0.999999
	66276201912d8b6e86b6ecb810412010	Faecalicoccus acidiformans strain 37-2a 16S ribosomal RNA, partial sequence	0	0	0	0	0	0	Faecalicoccus acidiformans strain 37-2a 16S ribosomal RNA, partial sequence	92.118	Faecalicoccus pleomorphus strain 60B 16S ribosomal RNA, partial sequence	91.605	d__Bacteria; p__Firmicutes; c__Bacilli; o__Erysipelotrichales; f__Erysipelotrichaceae; g__Catenisphaera; s__uncultured_bacterium	1
	844a71d3f5f4ca90e58d6705461df715	Faecalicoccus acidiformans strain 37-2a 16S ribosomal RNA, partial sequence	0	0	0	0	0	0	Faecalicoccus acidiformans strain 37-2a 16S ribosomal RNA, partial sequence	92.118	Faecalicoccus pleomorphus strain 60B 16S ribosomal RNA, partial sequence	91.605	d__Bacteria; p__Firmicutes; c__Bacilli; o__Erysipelotrichales; f__Erysipelotrichaceae; g__Catenisphaera; s__uncultured_bacterium	1
	dbae20bc7a2d5c07d3e51de6d54e4e8a	Faecalicoccus pleomorphus strain 60B 16S ribosomal RNA, partial sequence	0	0	0	0	0	0	Faecalicoccus pleomorphus strain 60B 16S ribosomal RNA, partial sequence	100	Faecalicoccus acidiformans strain 37-2a 16S ribosomal RNA, partial sequence	95.05	d__Bacteria; p__Firmicutes; c__Bacilli; o__Erysipelotrichales; f__Erysipelotrichaceae; g__Faecalicoccus; s__Faecalicoccus_pleomorphus	1
	5de39d47f6b0bd4df02e485d77d9e3e1	Faecalitalea cylindroides strain JCM 10261 16S ribosomal RNA, partial sequence	0.00123209	0.00174576	0.00147483	0.000900486	0.00100919	0.000912802	Faecalitalea cylindroides strain JCM 10261 16S ribosomal RNA, partial sequence	93.596	[Eubacterium] cylindroides strain ATCC 27803 16S ribosomal RNA, partial sequence	93.35	d__Bacteria; p__Firmicutes; c__Bacilli; o__Erysipelotrichales; f__Erysipelotrichaceae; g__Catenisphaera; s__uncultured_rumen	0.854327
	02d3e6adf59563aa597bb5794662f393	Faecalitalea cylindroides strain JCM 10261 16S ribosomal RNA, partial sequence	0	0	0	0.000460714	0	0.000189449	Faecalitalea cylindroides strain JCM 10261 16S ribosomal RNA, partial sequence	93.333	[Eubacterium] cylindroides strain ATCC 27803 16S ribosomal RNA, partial sequence	93.086	d__Bacteria; p__Firmicutes; c__Bacilli; o__Erysipelotrichales; f__Erysipelotrichaceae; g__Catenisphaera; s__uncultured_rumen	0.896059
	61bd0e98ac4891e0a449f8b31487fd77	Faecalitalea cylindroides strain JCM 10261 16S ribosomal RNA, partial sequence	0	0	0	0	0.000453104	0	Faecalitalea cylindroides strain JCM 10261 16S ribosomal RNA, partial sequence	93.333	[Eubacterium] cylindroides strain ATCC 27803 16S ribosomal RNA, partial sequence	93.086	d__Bacteria; p__Firmicutes; c__Bacilli; o__Erysipelotrichales; f__Erysipelotrichaceae; g__Catenisphaera; s__uncultured_rumen	0.887899
	f16255a9e765e0f4f0dfd70388436ac3	Faecalitalea cylindroides strain JCM 10261 16S ribosomal RNA, partial sequence	0	0	0	0	0	0	Faecalitalea cylindroides strain JCM 10261 16S ribosomal RNA, partial sequence	92.917	[Eubacterium] cylindroides strain ATCC 27803 16S ribosomal RNA, partial sequence	92.5	d__Bacteria; p__Firmicutes; c__Bacilli; o__Erysipelotrichales; f__Erysipelotrichaceae; g__Catenisphaera; s__uncultured_rumen	0.883909
	1ca99114d17f7a186b7398293e7f812a	Falcatimonas natans strain WN011 16S ribosomal RNA, partial sequence	0	0	0	0	0	0	Falcatimonas natans strain WN011 16S ribosomal RNA, partial sequence	97.113	Eubacterium oxidoreducens strain G41 16S ribosomal RNA, partial sequence	96.063	d__Bacteria; p__Firmicutes; c__Clostridia; o__Lachnospirales; f__Lachnospiraceae; g__XBB1006	0.9916
	662d5989cdff3f070b81986b530c77fd	Falcatimonas natans strain WN011 16S ribosomal RNA, partial sequence	0	0	0	0	0	0	Falcatimonas natans strain WN011 16S ribosomal RNA, partial sequence	95.526	Agathobacter ruminis strain JK623 16S ribosomal RNA, partial sequence	94.764	d__Bacteria; p__Firmicutes; c__Clostridia; o__Lachnospirales; f__Lachnospiraceae; g__Roseburia; s__Roseburia_sp.	0.703373
	c00c60d4fbab5e3a1cb73a04f8118459	Falsirhodobacter halotolerans strain JA744 16S ribosomal RNA, partial sequence	0	0	0	0	0	0	Falsirhodobacter halotolerans strain JA744 16S ribosomal RNA, partial sequence	97.632	Paracoccus aerius strain 011410 16S ribosomal RNA, partial sequence	97.105	d__Bacteria; p__Proteobacteria; c__Alphaproteobacteria; o__Rhodobacterales; f__Rhodobacteraceae; g__Gemmobacter	0.820626
	20c59b8202ffdd892ea8ea309f157567	Fibrobacter intestinalis strain NR9 16S ribosomal RNA, partial sequence	0	0	0	0	0	0	Fibrobacter intestinalis strain NR9 16S ribosomal RNA, partial sequence	99.748	Fibrobacter succinogenes strain ATCC 19169 16S ribosomal RNA, partial sequence	88.722	d__Bacteria; p__Fibrobacterota; c__Fibrobacteria; o__Fibrobacterales; f__Fibrobacteraceae; g__Fibrobacter; s__Fibrobacter_intestinalis	1
	ecc31e6e6af381a72dcb2b13bf548efa	Fibrobacter intestinalis strain NR9 16S ribosomal RNA, partial sequence	0	0	0	0	0	0	Fibrobacter intestinalis strain NR9 16S ribosomal RNA, partial sequence	99.748	Fibrobacter succinogenes subsp. elongatus strain HM2 16S ribosomal RNA, partial sequence	88.945	d__Bacteria; p__Fibrobacterota; c__Fibrobacteria; o__Fibrobacterales; f__Fibrobacteraceae; g__Fibrobacter; s__Fibrobacter_intestinalis	1
	d2e7e0becc8469ef7f033b2e67228daf	Fictibacillus halophilus strain AS8 16S ribosomal RNA, partial sequence	0	0	0	0	0	0	Fictibacillus halophilus strain AS8 16S ribosomal RNA, partial sequence	84.069	Fictibacillus phosphorivorans strain Ca7 16S ribosomal RNA, partial sequence	84.069	d__Bacteria; p__Firmicutes; c__Bacilli; o__Izemoplasmatales; f__Izemoplasmatales; g__Izemoplasmatales; s__uncultured_bacterium	0.977138
	e142709673aff6c700f89b403d280103	Flavonifractor plautii strain Prevot S1 16S ribosomal RNA, partial sequence	0	0	0	0	0	0	Flavonifractor plautii strain Prevot S1 16S ribosomal RNA, partial sequence	87.99	Flavonifractor plautii strain 265 16S ribosomal RNA, partial sequence	87.99	d__Bacteria; p__Firmicutes; c__Clostridia; o__Oscillospirales; f__UCG-010; g__UCG-010; s__uncultured_bacterium	0.933197
	3d90ec3eff851294302f4a8c6330abd6	Flintibacter butyricus strain BLS21 16S ribosomal RNA, partial sequence	0	0	0	0	0	0	Flintibacter butyricus strain BLS21 16S ribosomal RNA, partial sequence	92.95	Intestinimonas butyriciproducens strain SRB-521-5-I 16S ribosomal RNA, partial sequence	92.689	d__Bacteria; p__Firmicutes; c__Clostridia; o__Oscillospirales; f__Oscillospiraceae; g__NK4A214_group; s__metagenome	0.820774
	5329613516f93173351ad05b67bf2a2c	Flintibacter butyricus strain BLS21 16S ribosomal RNA, partial sequence	0	0	0	0	0	0	Flintibacter butyricus strain BLS21 16S ribosomal RNA, partial sequence	97.389	Intestinimonas butyriciproducens strain SRB-521-5-I 16S ribosomal RNA, partial sequence	94.517	d__Bacteria; p__Firmicutes; c__Clostridia; o__Oscillospirales; f__Oscillospiraceae; g__Colidextribacter	0.998944
	65e04e86633b16f2640d0dd78420e45c	Flintibacter butyricus strain BLS21 16S ribosomal RNA, partial sequence	0	0	0	0	0	0	Flintibacter butyricus strain BLS21 16S ribosomal RNA, partial sequence	92.428	Sporobacter termitidis strain SYR 16S ribosomal RNA, partial sequence	92.428	d__Bacteria; p__Firmicutes; c__Clostridia; o__Oscillospirales; f__Oscillospiraceae; g__UCG-005; s__uncultured_organism	0.993151
	5930331545687826e277d1452bef3442	Flintibacter butyricus strain BLS21 16S ribosomal RNA, partial sequence	0	0	0	0	0	0	Flintibacter butyricus strain BLS21 16S ribosomal RNA, partial sequence	92.428	Intestinimonas butyriciproducens strain SRB-521-5-I 16S ribosomal RNA, partial sequence	91.384	d__Bacteria; p__Firmicutes; c__Clostridia; o__Oscillospirales; f__Oscillospiraceae; g__NK4A214_group; s__metagenome	0.823043
	b415f96da19ee79d38251f4d535a30da	Flintibacter butyricus strain BLS21 16S ribosomal RNA, partial sequence	0	0	0	0	0	0	Flintibacter butyricus strain BLS21 16S ribosomal RNA, partial sequence	94.531	Intestinimonas butyriciproducens strain SRB-521-5-I 16S ribosomal RNA, partial sequence	94.01	d__Bacteria; p__Firmicutes; c__Clostridia; o__Oscillospirales; f__Oscillospiraceae; g__uncultured	0.971163
	4caf1b2c7daf82e6889156fb6829b091	Flintibacter butyricus strain BLS21 16S ribosomal RNA, partial sequence	0	0	0	0	0	0	Flintibacter butyricus strain BLS21 16S ribosomal RNA, partial sequence	92.428	Intestinimonas butyriciproducens strain SRB-521-5-I 16S ribosomal RNA, partial sequence	91.927	d__Bacteria; p__Firmicutes; c__Clostridia; o__Oscillospirales; f__Oscillospiraceae	0.999964
	a7a182a2ab0b4ca8cad48b5864782000	Flintibacter butyricus strain BLS21 16S ribosomal RNA, partial sequence	0	0	0	0	0	0	Flintibacter butyricus strain BLS21 16S ribosomal RNA, partial sequence	91.384	Intestinimonas butyriciproducens strain SRB-521-5-I 16S ribosomal RNA, partial sequence	91.384	d__Bacteria; p__Firmicutes; c__Clostridia; o__Oscillospirales; f__Oscillospiraceae; g__NK4A214_group	0.999677
	367b8eaa8122afcb11e84800a49eb17a	Flintibacter butyricus strain BLS21 16S ribosomal RNA, partial sequence	0	0	0	0	0	0	Flintibacter butyricus strain BLS21 16S ribosomal RNA, partial sequence	94.256	Pseudoflavonifractor phocaeensis strain Marseille-P3064 16S ribosomal RNA, partial sequence	93.734	d__Bacteria; p__Firmicutes; c__Clostridia; o__Oscillospirales; f__Oscillospiraceae; g__uncultured; s__uncultured_rumen	0.962421
	4f92f92ce31e5079049e33cbce570ab8	Flintibacter butyricus strain BLS21 16S ribosomal RNA, partial sequence	0	0	0	0	0	0	Flintibacter butyricus strain BLS21 16S ribosomal RNA, partial sequence	98.172	Pseudoflavonifractor capillosus ATCC 29799 16S ribosomal RNA, partial sequence	94.778	d__Bacteria; p__Firmicutes; c__Clostridia; o__Oscillospirales; f__Oscillospiraceae; g__Colidextribacter; s__gut_metagenome	0.713386
	a2f3741f4df65fc40e06dd63a8af45c8	Flintibacter butyricus strain BLS21 16S ribosomal RNA, partial sequence	0	0	0	0	0	0	Flintibacter butyricus strain BLS21 16S ribosomal RNA, partial sequence	92.428	Oscillibacter ruminantium GH1 16S ribosomal RNA, partial sequence	92.208	d__Bacteria; p__Firmicutes; c__Clostridia; o__Oscillospirales; f__Oscillospiraceae; g__UCG-002; s__uncultured_rumen	0.942419
	eaa9c1d797500c8b1670cdd8f93e7583	Flintibacter butyricus strain BLS21 16S ribosomal RNA, partial sequence	0	0	0	0	0	0	Flintibacter butyricus strain BLS21 16S ribosomal RNA, partial sequence	97.403	Pseudoflavonifractor phocaeensis strain Marseille-P3064 16S ribosomal RNA, partial sequence	94.778	d__Bacteria; p__Firmicutes; c__Clostridia; o__Oscillospirales; f__Oscillospiraceae; g__Colidextribacter	0.820788
	d6ae3e3f5ba627177e18393a6ed463ec	Flintibacter butyricus strain BLS21 16S ribosomal RNA, partial sequence	0	0	0	0	0	0	Flintibacter butyricus strain BLS21 16S ribosomal RNA, partial sequence	94.517	Intestinimonas butyriciproducens strain SRB-521-5-I 16S ribosomal RNA, partial sequence	93.995	d__Bacteria; p__Firmicutes; c__Clostridia; o__Oscillospirales; f__Oscillospiraceae; g__uncultured	0.981087
	af3b013cf0f18f2c8596dd663f80c911	Flintibacter butyricus strain BLS21 16S ribosomal RNA, partial sequence	0	0	0	0	0	0	Flintibacter butyricus strain BLS21 16S ribosomal RNA, partial sequence	94.256	Pseudoflavonifractor phocaeensis strain Marseille-P3064 16S ribosomal RNA, partial sequence	93.734	d__Bacteria; p__Firmicutes; c__Clostridia; o__Oscillospirales; f__Oscillospiraceae; g__uncultured; s__uncultured_rumen	0.704118
	67981ce7f9cbaac39bdb8b9281a1cc64	Flintibacter butyricus strain BLS21 16S ribosomal RNA, partial sequence	0	0	0	0	0	0	Flintibacter butyricus strain BLS21 16S ribosomal RNA, partial sequence	97.911	Pseudoflavonifractor capillosus ATCC 29799 16S ribosomal RNA, partial sequence	94.517	d__Bacteria; p__Firmicutes; c__Clostridia; o__Oscillospirales; f__Oscillospiraceae; g__Colidextribacter; s__gut_metagenome	0.800231
	2afe29d183bde5d8551dbe31575f7516	Flintibacter butyricus strain BLS21 16S ribosomal RNA, partial sequence	0	0	0	0	0	0	Flintibacter butyricus strain BLS21 16S ribosomal RNA, partial sequence	88.802	Pseudoflavonifractor capillosus ATCC 29799 16S ribosomal RNA, partial sequence	88.831	d__Bacteria; p__Firmicutes; c__Clostridia; o__Oscillospirales; f__UCG-010; g__UCG-010; s__uncultured_bacterium	0.908446
	3cec27628cdc83ff284d01f5fc657883	Flintibacter butyricus strain BLS21 16S ribosomal RNA, partial sequence	0	0	0	0	0	0	Flintibacter butyricus strain BLS21 16S ribosomal RNA, partial sequence	87.206	Intestinimonas butyriciproducens strain SRB-521-5-I 16S ribosomal RNA, partial sequence	86.979	d__Bacteria; p__Firmicutes; c__Clostridia; o__Oscillospirales; f__UCG-010; g__UCG-010; s__uncultured_bacterium	0.745741
	797de502dc45d22ff8a60b8f25644c69	Flintibacter butyricus strain BLS21 16S ribosomal RNA, partial sequence	0	0	0	0	0	0	Flintibacter butyricus strain BLS21 16S ribosomal RNA, partial sequence	90.104	Ruminiclostridium cellobioparum DSM 1351 = ATCC 15832 strain JCM 1422 16S ribosomal RNA, partial sequence	88.021	d__Bacteria; p__Firmicutes; c__Clostridia; o__Oscillospirales; f__UCG-010; g__UCG-010	0.999999
	88a6186fa14dec4e6bc939029f543da3	Flintibacter butyricus strain BLS21 16S ribosomal RNA, partial sequence	0	0	0	0	0	0	Flintibacter butyricus strain BLS21 16S ribosomal RNA, partial sequence	93.995	Intestinimonas butyriciproducens strain SRB-521-5-I 16S ribosomal RNA, partial sequence	93.995	d__Bacteria; p__Firmicutes; c__Clostridia; o__Oscillospirales; f__Oscillospiraceae; g__NK4A214_group; s__Lachnospiraceae_bacterium	0.984359
	2ae0dff8eceafaa0c2c5caf61e6a0de2	Flintibacter butyricus strain BLS21 16S ribosomal RNA, partial sequence	0	0	0	0	0	0	Flintibacter butyricus strain BLS21 16S ribosomal RNA, partial sequence	88.831	Intestinimonas butyriciproducens strain SRB-521-5-I 16S ribosomal RNA, partial sequence	87.792	d__Bacteria; p__Firmicutes; c__Clostridia; o__Oscillospirales; f__UCG-010; g__UCG-010	1
	05d2a131f8c3fc1f2dcb9992b94724ce	Flintibacter butyricus strain BLS21 16S ribosomal RNA, partial sequence	0	0	0	0	0	0	Flintibacter butyricus strain BLS21 16S ribosomal RNA, partial sequence	92.468	Monoglobus pectinilyticus strain 14 16S ribosomal RNA, partial sequence	91.906	d__Bacteria; p__Firmicutes; c__Clostridia; o__Oscillospirales; f__Oscillospiraceae	0.877992
	c2eec611fdfd0b1905cd292ffd395d16	Flintibacter butyricus strain BLS21 16S ribosomal RNA, partial sequence	0	0	0	0	0	0	Flintibacter butyricus strain BLS21 16S ribosomal RNA, partial sequence	93.995	Pseudoflavonifractor phocaeensis strain Marseille-P3064 16S ribosomal RNA, partial sequence	90.862	d__Bacteria; p__Firmicutes; c__Clostridia; o__Oscillospirales; f__Oscillospiraceae; g__uncultured; s__uncultured_organism	0.935101
	51cd401cc4065c1987121fde075af003	Fournierella massiliensis strain AT2 16S ribosomal RNA, partial sequence	0	0	0	0	0	0	Fournierella massiliensis strain AT2 16S ribosomal RNA, partial sequence	95.263	Ruthenibacterium lactatiformans strain 585-1 16S ribosomal RNA, partial sequence	93.49	d__Bacteria; p__Firmicutes; c__Clostridia; o__Oscillospirales; f__Ruminococcaceae; g__Fournierella; s__uncultured_organism	0.996486
	2913bf5f16dfd5bd71993dcaa9d85a2f	Fournierella massiliensis strain AT2 16S ribosomal RNA, partial sequence	0	0	0	0	0	0	Fournierella massiliensis strain AT2 16S ribosomal RNA, partial sequence	95.263	Faecalibacterium prausnitzii strain ATCC 27768 16S ribosomal RNA, partial sequence	95.467	d__Bacteria; p__Firmicutes; c__Clostridia; o__Oscillospirales; f__Ruminococcaceae; g__Fournierella; s__uncultured_bacterium	0.999956
	6393d50a4b3aaec95df8d691a050a054	Frisingicoccus caecimuris strain PG-426-CC-1 16S ribosomal RNA, partial sequence	0	0	0	0	0	0	Frisingicoccus caecimuris strain PG-426-CC-1 16S ribosomal RNA, partial sequence	98.421	Anaerobium acetethylicum strain GluBS11 16S ribosomal RNA, partial sequence	95.013	d__Bacteria; p__Firmicutes; c__Clostridia; o__Lachnospirales; f__Lachnospiraceae; g__Frisingicoccus; s__uncultured_bacterium	0.931686
	89937c47c28a280005c94c71dacd0694	Fusicatenibacter saccharivorans strain HT03-11 16S ribosomal RNA, partial sequence	0	0	0	0	0	0	Fusicatenibacter saccharivorans strain HT03-11 16S ribosomal RNA, partial sequence	100	Murimonas intestini strain SRB-530-5-H 16S ribosomal RNA, partial sequence	96.579	d__Bacteria; p__Firmicutes; c__Clostridia; o__Lachnospirales; f__Lachnospiraceae; g__Fusicatenibacter; s__uncultured_organism	0.7809
	8223c4c1ee807639a09d5220108b0988	Fusicatenibacter saccharivorans strain HT03-11 16S ribosomal RNA, partial sequence	0	0	0	0	0	0	Fusicatenibacter saccharivorans strain HT03-11 16S ribosomal RNA, partial sequence	96.073	Falcatimonas natans strain WN011 16S ribosomal RNA, partial sequence	96.073	d__Bacteria; p__Firmicutes; c__Clostridia; o__Lachnospirales; f__Lachnospiraceae	0.999991
	6031f0ed389c630643f12c6ce78d8558	Fusobacterium mortiferum strain DSM 19809 16S ribosomal RNA, partial sequence	0	0	0	0	0	0	Fusobacterium mortiferum strain DSM 19809 16S ribosomal RNA, partial sequence	100	Fusobacterium mortiferum strain NCIMB 10651 16S ribosomal RNA, partial sequence	98.961	d__Bacteria; p__Fusobacteriota; c__Fusobacteriia; o__Fusobacteriales; f__Fusobacteriaceae; g__Fusobacterium; s__Fusobacterium_mortiferum	0.997762
	36ee0d7cceee02de3bdfa01c6f483349	Fusobacterium mortiferum strain DSM 19809 16S ribosomal RNA, partial sequence	0	0	0	0	0	0	Fusobacterium mortiferum strain DSM 19809 16S ribosomal RNA, partial sequence	99.739	Fusobacterium mortiferum strain NCIMB 10651 16S ribosomal RNA, partial sequence	98.701	d__Bacteria; p__Fusobacteriota; c__Fusobacteriia; o__Fusobacteriales; f__Fusobacteriaceae; g__Fusobacterium; s__Fusobacterium_mortiferum	0.997774
	fff35f1271b5a671427440a7a97e459b	Fusobacterium mortiferum strain DSM 19809 16S ribosomal RNA, partial sequence	0	0	0	0	0	0	Fusobacterium mortiferum strain DSM 19809 16S ribosomal RNA, partial sequence	99.739	Fusobacterium mortiferum strain NCIMB 10651 16S ribosomal RNA, partial sequence	98.961	d__Bacteria; p__Fusobacteriota; c__Fusobacteriia; o__Fusobacteriales; f__Fusobacteriaceae; g__Fusobacterium; s__Fusobacterium_mortiferum	0.99584
	3aa02c2d6ff57a26cbe8295f0207bf99	Fusobacterium mortiferum strain DSM 19809 16S ribosomal RNA, partial sequence	0	0	0	0	0	0	Fusobacterium mortiferum strain DSM 19809 16S ribosomal RNA, partial sequence	99.739	Fusobacterium mortiferum strain NCIMB 10651 16S ribosomal RNA, partial sequence	98.701	d__Bacteria; p__Fusobacteriota; c__Fusobacteriia; o__Fusobacteriales; f__Fusobacteriaceae; g__Fusobacterium; s__Fusobacterium_mortiferum	0.996891
	d888d86ef813f6e91d2b571e01920a9b	Fusobacterium varium strain JCM 6320 16S ribosomal RNA, partial sequence	0	0	0	0	0	0	Fusobacterium varium strain JCM 6320 16S ribosomal RNA, partial sequence	100	Fusobacterium ulcerans strain NCTC 12111 16S ribosomal RNA, partial sequence	98.956	d__Bacteria; p__Fusobacteriota; c__Fusobacteriia; o__Fusobacteriales; f__Fusobacteriaceae; g__Fusobacterium; s__Fusobacterium_varium	0.878565
	0138f7a965ddb0505f953e95ae33caaf	Galbibacter marinus strain ck-I2-15 16S ribosomal RNA, partial sequence	0	0	0	0	0	0	Galbibacter marinus strain ck-I2-15 16S ribosomal RNA, partial sequence	83.623	Sphingobacterium hotanense strain XH4 16S ribosomal RNA, partial sequence	83.333	d__Bacteria; p__Bacteroidota; c__Bacteroidia; o__Bacteroidales; f__Rikenellaceae; g__Rikenellaceae_RC9_gut_group; s__uncultured_bacterium	0.989581
	b2457af24c02e03be41eebc081036446	Galbibacter mesophilus strain NBRC 101624 16S ribosomal RNA, partial sequence	0	0	0	0	0	0	Galbibacter mesophilus strain NBRC 101624 16S ribosomal RNA, partial sequence	82.963	Galbibacter mesophilus strain Mok-17 16S ribosomal RNA, partial sequence	82.963	d__Bacteria; p__Bacteroidota; c__Bacteroidia; o__Bacteroidales; f__Rikenellaceae; g__Rikenellaceae_RC9_gut_group; s__uncultured_bacterium	0.999967
	50d77e341e179d0926da7a4d6e5c5fda	Galbibacter mesophilus strain NBRC 101624 16S ribosomal RNA, partial sequence	0	0	0	0	0	0	Galbibacter mesophilus strain NBRC 101624 16S ribosomal RNA, partial sequence	85	Galbibacter mesophilus strain Mok-17 16S ribosomal RNA, partial sequence	85	d__Bacteria; p__Bacteroidota; c__Bacteroidia; o__Bacteroidales; f__Rikenellaceae; g__Rikenellaceae_RC9_gut_group; s__uncultured_bacterium	0.873293
	3bcf07430c29b326ee179d302c51c449	Galbibacter mesophilus strain NBRC 101624 16S ribosomal RNA, partial sequence	0	0	0	0	0	0	Galbibacter mesophilus strain NBRC 101624 16S ribosomal RNA, partial sequence	85	Galbibacter mesophilus strain Mok-17 16S ribosomal RNA, partial sequence	85	d__Bacteria; p__Bacteroidota; c__Bacteroidia; o__Bacteroidales; f__Rikenellaceae; g__Rikenellaceae_RC9_gut_group; s__uncultured_bacterium	0.89444
	6f62a63ad194fb40ec58f207508a3aed	Galbibacter mesophilus strain NBRC 101624 16S ribosomal RNA, partial sequence	0	0	0	0	0	0	Galbibacter mesophilus strain NBRC 101624 16S ribosomal RNA, partial sequence	82.716	Galbibacter mesophilus strain Mok-17 16S ribosomal RNA, partial sequence	82.716	d__Bacteria; p__Bacteroidota; c__Bacteroidia; o__Bacteroidales; f__Rikenellaceae; g__Rikenellaceae_RC9_gut_group; s__uncultured_bacterium	0.999974
	0aaf77eb8ebdf36410febeccc51c86a5	Galbibacter mesophilus strain NBRC 101624 16S ribosomal RNA, partial sequence	0	0	0	0	0	0	Galbibacter mesophilus strain NBRC 101624 16S ribosomal RNA, partial sequence	82.716	Galbibacter mesophilus strain Mok-17 16S ribosomal RNA, partial sequence	82.716	d__Bacteria; p__Bacteroidota; c__Bacteroidia; o__Bacteroidales; f__Rikenellaceae; g__Rikenellaceae_RC9_gut_group; s__uncultured_bacterium	0.999961
	718388fb26a25eca268dda91e1c58266	Galbibacter mesophilus strain NBRC 101624 16S ribosomal RNA, partial sequence	0	0	0	0	0	0	Galbibacter mesophilus strain NBRC 101624 16S ribosomal RNA, partial sequence	85	Galbibacter mesophilus strain Mok-17 16S ribosomal RNA, partial sequence	85	d__Bacteria; p__Bacteroidota; c__Bacteroidia; o__Bacteroidales; f__Rikenellaceae; g__Rikenellaceae_RC9_gut_group; s__uncultured_bacterium	0.86533
	e8ade676c2a1ae8cb425829037a21721	Galbibacter mesophilus strain NBRC 101624 16S ribosomal RNA, partial sequence	0	0	0	0	0	0	Galbibacter mesophilus strain NBRC 101624 16S ribosomal RNA, partial sequence	84.25	Galbibacter mesophilus strain Mok-17 16S ribosomal RNA, partial sequence	84.25	d__Bacteria; p__Bacteroidota; c__Bacteroidia; o__Bacteroidales; f__Rikenellaceae; g__Rikenellaceae_RC9_gut_group; s__uncultured_bacterium	0.933048
	535e8a1b7cc70b3cf21befea909bd361	Galbibacter mesophilus strain NBRC 101624 16S ribosomal RNA, partial sequence	0	0	0	0	0	0	Galbibacter mesophilus strain NBRC 101624 16S ribosomal RNA, partial sequence	82.469	Coenonia anatina strain 1502-91 16S ribosomal RNA, partial sequence	82.426	d__Bacteria; p__Bacteroidota; c__Bacteroidia; o__Bacteroidales; f__Rikenellaceae; g__Rikenellaceae_RC9_gut_group; s__uncultured_bacterium	0.999957
	f6dfeea546cbc101989b1f48d0c6d348	Garciella nitratireducens strain Met 79 16S ribosomal RNA, partial sequence	0	0	0	0	0	0	Garciella nitratireducens strain Met 79 16S ribosomal RNA, partial sequence	85.117	Hydrogenispora ethanolica strain LX-B 16S ribosomal RNA, partial sequence	85.45	d__Bacteria; p__Firmicutes; c__Clostridia; o__Christensenellales; f__Christensenellaceae; g__Christensenellaceae_R-7_group	0.990207
	bd5a6b0b2c2c663b4214884b561ee314	Gellertiella hungarica strain RAM11 16S ribosomal RNA, partial sequence	0	0	0	0	0	0	Gellertiella hungarica strain RAM11 16S ribosomal RNA, partial sequence	95.801	Ochrobactrum oryzae strain NBRC 102588 16S ribosomal RNA, partial sequence	95.526	d__Bacteria; p__Proteobacteria; c__Alphaproteobacteria; o__Rhizobiales; f__Rhizobiaceae; g__uncultured; s__uncultured_organism	0.998187
	9dcaec4eac3da92ce374dd080231e641	Gemmiger formicilis strain X2-56 16S ribosomal RNA, partial sequence	0.000687679	0.000603474	0	0	0	0	Gemmiger formicilis strain X2-56 16S ribosomal RNA, partial sequence	100	Subdoligranulum variabile strain BI 114 16S ribosomal RNA, partial sequence	98.95	d__Bacteria; p__Firmicutes; c__Clostridia; o__Oscillospirales; f__Ruminococcaceae; g__Subdoligranulum	0.999985
	8c0ee3249855c9f96c89dfc53c8b2567	Gemmiger formicilis strain X2-56 16S ribosomal RNA, partial sequence	0	0	0.00061262	0	0	0	Gemmiger formicilis strain X2-56 16S ribosomal RNA, partial sequence	99.474	Subdoligranulum variabile strain BI 114 16S ribosomal RNA, partial sequence	98.425	d__Bacteria; p__Firmicutes; c__Clostridia; o__Oscillospirales; f__Ruminococcaceae; g__Subdoligranulum	0.999921
	fd3e76e651b597b0c060454ac9642c34	Gemmiger formicilis strain X2-56 16S ribosomal RNA, partial sequence	0	0	0	0	0	0	Gemmiger formicilis strain X2-56 16S ribosomal RNA, partial sequence	98.684	Subdoligranulum variabile strain BI 114 16S ribosomal RNA, partial sequence	97.638	d__Bacteria; p__Firmicutes; c__Clostridia; o__Oscillospirales; f__Ruminococcaceae; g__Subdoligranulum	0.999519
	70851dfa4befd602ad7970c482d2b7f4	Gemmiger formicilis strain X2-56 16S ribosomal RNA, partial sequence	0	0	0	0	0	0	Gemmiger formicilis strain X2-56 16S ribosomal RNA, partial sequence	96.579	Subdoligranulum variabile strain BI 114 16S ribosomal RNA, partial sequence	95.538	d__Bacteria; p__Firmicutes; c__Clostridia; o__Oscillospirales; f__Ruminococcaceae; g__Subdoligranulum	0.99991
	1e217f84049c6176987fe5b9db3340b3	Gemmiger formicilis strain X2-56 16S ribosomal RNA, partial sequence	0	0	0	0	0	0	Gemmiger formicilis strain X2-56 16S ribosomal RNA, partial sequence	100	Subdoligranulum variabile strain BI 114 16S ribosomal RNA, partial sequence	99.663	d__Bacteria; p__Firmicutes; c__Clostridia; o__Oscillospirales; f__Ruminococcaceae; g__Subdoligranulum	0.999997
	b08b4904eae4c855e04723ed7a55bada	Gemmobacter intermedius strain 119/4 16S ribosomal RNA, partial sequence	0	0	0	0	0	0	Gemmobacter intermedius strain 119/4 16S ribosomal RNA, partial sequence	100	Paracoccus aerius strain 011410 16S ribosomal RNA, partial sequence	96.859	d__Bacteria; p__Proteobacteria; c__Alphaproteobacteria; o__Rhodobacterales; f__Rhodobacteraceae; g__Gemmobacter	0.994248
	60aeb6ce2004fb7677ea0ec88527031b	Geobacter grbiciae strain TACP-2 16S ribosomal RNA, partial sequence	0	0	0	0	0	0	Geobacter grbiciae strain TACP-2 16S ribosomal RNA, partial sequence	84.108	Geobacter hydrogenophilus strain H2 16S ribosomal RNA, partial sequence	83.824	d__Bacteria; p__Desulfobacterota; c__Desulfuromonadia; o__Bradymonadales; f__Bradymonadales; g__Bradymonadales; s__uncultured_bacterium	0.98487
	4d9d67f250ae6e13c9a7665fc01f2e01	Gimesia maris strain 534-30 16S ribosomal RNA, partial sequence	0	0	0	0	0	0	Gimesia maris strain 534-30 16S ribosomal RNA, partial sequence	79.753	Thermostilla marina strain SVX8 16S ribosomal RNA, partial sequence	79.012	d__Bacteria; p__Planctomycetota; c__Planctomycetes; o__Pirellulales; f__Pirellulaceae; g__p-1088-a5_gut_group; s__uncultured_bacterium	0.999999
	376133e540db2811421db7b8b5d2d0ee	Gimesia maris strain 534-30 16S ribosomal RNA, partial sequence	0	0	0	0	0	0	Gimesia maris strain 534-30 16S ribosomal RNA, partial sequence	80	Thermostilla marina strain SVX8 16S ribosomal RNA, partial sequence	79.259	d__Bacteria; p__Planctomycetota; c__Planctomycetes; o__Pirellulales; f__Pirellulaceae; g__p-1088-a5_gut_group; s__uncultured_bacterium	1
	e78165ca2f03bf4c9c005a3419ce8fc7	Gordonibacter pamelaeae 7-10-1-b 16S ribosomal RNA, partial sequence	0	0	0	0	0	0	Gordonibacter pamelaeae 7-10-1-b 16S ribosomal RNA, partial sequence	92.932	Gordonibacter pamelaeae strain JCM 16334 16S ribosomal RNA, partial sequence	92.932	d__Bacteria; p__Actinobacteriota; c__Coriobacteriia; o__Coriobacteriales; f__Eggerthellaceae; g__uncultured; s__uncultured_bacterium	0.99918
	ff95e4b23bc396cc651a30defdaf6f5c	Gordonibacter urolithinfaciens strain CEBAS 1/15P 16S ribosomal RNA, partial sequence	0	0	0	0	0	0	Gordonibacter urolithinfaciens strain CEBAS 1/15P 16S ribosomal RNA, partial sequence	90.838	Adlercreutzia equolifaciens strain DSM 19450 16S ribosomal RNA, partial sequence	90.551	d__Bacteria; p__Actinobacteriota; c__Coriobacteriia; o__Coriobacteriales; f__uncultured; g__uncultured; s__uncultured_bacterium	0.926072
	f4bcf1a9b66d4c5c2b80b10ff15adef1	Gottschalkia acidurici strain 9a 16S ribosomal RNA, partial sequence	0	0	0	0	0	0	Gottschalkia acidurici strain 9a 16S ribosomal RNA, partial sequence	86.387	Gottschalkia acidurici strain DSM 604 16S ribosomal RNA, partial sequence	86.387	d__Bacteria; p__Firmicutes; c__Bacilli; o__Erysipelotrichales; f__Erysipelotrichaceae; g__Solobacterium	0.999801
	7b0ccab54b61927c9f4a6f58136c3a26	Gracilibacter thermotolerans JW/YJL-S1 16S ribosomal RNA, partial sequence	0	0	0	0	0	0	Gracilibacter thermotolerans JW/YJL-S1 16S ribosomal RNA, partial sequence	88.052	Gracilibacter thermotolerans JW/YJL-S1 16S ribosomal RNA, partial sequence	88.052	d__Bacteria; p__Firmicutes; c__Clostridia; o__Christensenellales; f__Christensenellaceae; g__Christensenellaceae_R-7_group; s__uncultured_bacterium	0.7232
	e86fc94c09cad566dbaa5495db0bb2df	Gracilibacter thermotolerans JW/YJL-S1 16S ribosomal RNA, partial sequence	0	0	0	0	0	0	Gracilibacter thermotolerans JW/YJL-S1 16S ribosomal RNA, partial sequence	88.052	Gracilibacter thermotolerans JW/YJL-S1 16S ribosomal RNA, partial sequence	88.052	d__Bacteria; p__Firmicutes; c__Clostridia; o__Christensenellales; f__Christensenellaceae; g__Christensenellaceae_R-7_group; s__uncultured_bacterium	0.762186
	7b3d9e18e9b3ebf7549e0660f3efec8d	Gracilibacter thermotolerans JW/YJL-S1 16S ribosomal RNA, partial sequence	0	0	0	0	0	0	Gracilibacter thermotolerans JW/YJL-S1 16S ribosomal RNA, partial sequence	89.378	Gracilibacter thermotolerans JW/YJL-S1 16S ribosomal RNA, partial sequence	89.378	d__Bacteria; p__Firmicutes; c__Clostridia; o__Christensenellales; f__Christensenellaceae; g__Christensenellaceae_R-7_group	0.994158
	66d9e5e54f2d5bc1bfcdac82ff92ab60	Gracilibacter thermotolerans JW/YJL-S1 16S ribosomal RNA, partial sequence	0	0	0	0	0	0	Gracilibacter thermotolerans JW/YJL-S1 16S ribosomal RNA, partial sequence	87.273	Gracilibacter thermotolerans JW/YJL-S1 16S ribosomal RNA, partial sequence	87.273	d__Bacteria; p__Firmicutes; c__Clostridia; o__Christensenellales; f__Christensenellaceae; g__Christensenellaceae_R-7_group; s__metagenome	0.73989
	dc6feb3549db7dadb71baa65b5bc9c56	Gracilibacter thermotolerans JW/YJL-S1 16S ribosomal RNA, partial sequence	0	0	0	0	0	0	Gracilibacter thermotolerans JW/YJL-S1 16S ribosomal RNA, partial sequence	88.773	Gracilibacter thermotolerans JW/YJL-S1 16S ribosomal RNA, partial sequence	88.773	d__Bacteria; p__Firmicutes; c__Clostridia; o__Christensenellales; f__Christensenellaceae; g__Christensenellaceae_R-7_group; s__uncultured_bacterium	0.785161
	455680077dd62e2e68fb750e16912031	Gracilibacter thermotolerans JW/YJL-S1 16S ribosomal RNA, partial sequence	0	0	0	0	0	0	Gracilibacter thermotolerans JW/YJL-S1 16S ribosomal RNA, partial sequence	89.119	Gracilibacter thermotolerans JW/YJL-S1 16S ribosomal RNA, partial sequence	89.119	d__Bacteria; p__Firmicutes; c__Clostridia; o__Christensenellales; f__Christensenellaceae; g__Christensenellaceae_R-7_group; s__uncultured_bacterium	0.721783
	8801c0c86ef03b91d12f311b2c4f6142	Gracilibacter thermotolerans JW/YJL-S1 16S ribosomal RNA, partial sequence	0	0	0	0	0	0	Gracilibacter thermotolerans JW/YJL-S1 16S ribosomal RNA, partial sequence	90.576	Gracilibacter thermotolerans JW/YJL-S1 16S ribosomal RNA, partial sequence	90.576	d__Bacteria; p__Firmicutes; c__Clostridia; o__Clostridia_vadinBB60_group; f__Clostridia_vadinBB60_group; g__Clostridia_vadinBB60_group; s__metagenome	0.999259
	84b01fa514c875212492d358058ddbfd	Gracilibacter thermotolerans JW/YJL-S1 16S ribosomal RNA, partial sequence	0	0	0	0	0	0	Gracilibacter thermotolerans JW/YJL-S1 16S ribosomal RNA, partial sequence	85.379	Gracilibacter thermotolerans JW/YJL-S1 16S ribosomal RNA, partial sequence	85.379	d__Bacteria; p__Firmicutes; c__Clostridia; o__Clostridia_vadinBB60_group; f__Clostridia_vadinBB60_group; g__Clostridia_vadinBB60_group; s__uncultured_bacterium	0.999469
	c3b35b9693ce32c603c9cb179a035ab3	Gracilibacter thermotolerans JW/YJL-S1 16S ribosomal RNA, partial sequence	0	0	0	0	0	0	Gracilibacter thermotolerans JW/YJL-S1 16S ribosomal RNA, partial sequence	92.487	Gracilibacter thermotolerans JW/YJL-S1 16S ribosomal RNA, partial sequence	92.487	d__Bacteria; p__Firmicutes; c__Clostridia; o__Oscillospirales; f__uncultured; g__uncultured; s__uncultured_rumen	0.997991
	5d31111459f267f37475c602e49ceae3	Gracilibacter thermotolerans JW/YJL-S1 16S ribosomal RNA, partial sequence	0	0	0	0	0	0	Gracilibacter thermotolerans JW/YJL-S1 16S ribosomal RNA, partial sequence	89.817	Gracilibacter thermotolerans JW/YJL-S1 16S ribosomal RNA, partial sequence	89.817	d__Bacteria; p__Firmicutes; c__Clostridia; o__Oscillospirales; f__uncultured; g__uncultured	0.999995
	71a95f2173c0452f072b09be97a7ae89	Gracilibacter thermotolerans JW/YJL-S1 16S ribosomal RNA, partial sequence	0	0	0	0	0	0	Gracilibacter thermotolerans JW/YJL-S1 16S ribosomal RNA, partial sequence	87.24	Gracilibacter thermotolerans JW/YJL-S1 16S ribosomal RNA, partial sequence	87.24	d__Bacteria; p__Firmicutes; c__Clostridia; o__Christensenellales; f__Christensenellaceae; g__Christensenellaceae_R-7_group	0.966444
	47f50ced77f1377eed7f1b93c8d73a6f	Harryflintia acetispora strain V20-281a 16S ribosomal RNA, partial sequence	0	0	0	0	0	0	Harryflintia acetispora strain V20-281a 16S ribosomal RNA, partial sequence	94.751	Hydrogenoanaerobacterium saccharovorans strain SW512 16S ribosomal RNA, partial sequence	94.638	d__Bacteria; p__Firmicutes; c__Clostridia; o__Oscillospirales; f__Ruminococcaceae; g__Candidatus_Soleaferrea; s__uncultured_bacterium	0.964778
	95b7f065e65ed953aa880a71bb041d7a	Harryflintia acetispora strain V20-281a 16S ribosomal RNA, partial sequence	0	0	0	0	0	0	Harryflintia acetispora strain V20-281a 16S ribosomal RNA, partial sequence	88.114	Anaerotruncus rubiinfantis strain MT15 16S ribosomal RNA, partial sequence	87.855	d__Bacteria; p__Firmicutes; c__Clostridia; o__Oscillospirales; f__[Eubacterium]_coprostanoligenes_group; g__[Eubacterium]_coprostanoligenes_group; s__uncultured_bacterium	0.796782
	1dbf0b622f5599c1844cc47b8eca7344	Harryflintia acetispora strain V20-281a 16S ribosomal RNA, partial sequence	0	0	0	0	0	0	Harryflintia acetispora strain V20-281a 16S ribosomal RNA, partial sequence	97.911	Negativibacillus massiliensis strain Marseille-P3213 16S ribosomal RNA, partial sequence	94.503	d__Bacteria; p__Firmicutes; c__Clostridia; o__Oscillospirales; f__Ruminococcaceae; g__Negativibacillus; s__uncultured_bacterium	0.953852
	d2679cfd6da41787db46d518e00e6d50	Hathewaya histolytica strain ATCC 19401 16S ribosomal RNA, partial sequence	0	0	0	0	0	0	Hathewaya histolytica strain ATCC 19401 16S ribosomal RNA, partial sequence	92.876	Hathewaya histolytica strain JCM 1403 16S ribosomal RNA, partial sequence	92.876	d__Bacteria; p__Firmicutes; c__Clostridia; o__Monoglobales; f__Monoglobaceae; g__Monoglobus; s__uncultured_bacterium	0.967943
	830d9caa9037143b1cd6495cac4434a2	Helicobacter apri strain A19 16S ribosomal RNA, partial sequence	0	0	0	0	0	0	Helicobacter apri strain A19 16S ribosomal RNA, partial sequence	97.632	Helicobacter muridarum strain ST1 16S ribosomal RNA, partial sequence	97.632	d__Bacteria; p__Campilobacterota; c__Campylobacteria; o__Campylobacterales; f__Helicobacteraceae; g__Helicobacter; s__Helicobacter_rappini	0.989367
	b23b7b062bd073dd7a3e909d7b9c366d	Helicobacter equorum strain CCUG 52199 16S ribosomal RNA, partial sequence	0	0	0	0	0	0	Helicobacter equorum strain CCUG 52199 16S ribosomal RNA, partial sequence	99.737	Helicobacter equorum strain EqF1 16S ribosomal RNA, partial sequence	99.738	d__Bacteria; p__Campilobacterota; c__Campylobacteria; o__Campylobacterales; f__Helicobacteraceae; g__Helicobacter	1
	b153fe8010515a6fe5af06a311c0fd9e	Heliophilum fasciatum strain DSM 11170 16S ribosomal RNA, partial sequence	0	0	0	0	0	0	Heliophilum fasciatum strain DSM 11170 16S ribosomal RNA, partial sequence	87.5	Gracilibacter thermotolerans JW/YJL-S1 16S ribosomal RNA, partial sequence	87.532	d__Bacteria; p__Firmicutes; c__Clostridia; o__Christensenellales; f__Christensenellaceae; g__Christensenellaceae_R-7_group; s__uncultured_rumen	0.760388
	94469399d24648fb28da5c2822d05014	Hespellia porcina strain PC80 16S ribosomal RNA, partial sequence	0	0	0	0	0	0	Hespellia porcina strain PC80 16S ribosomal RNA, partial sequence	95	[Ruminococcus] gnavus ATCC 29149 16S ribosomal RNA, partial sequence	94.737	d__Bacteria; p__Firmicutes; c__Clostridia; o__Lachnospirales; f__Lachnospiraceae; g__Moryella; s__human_gut	0.896225
	e7d926e2c2aa5914200c81182ef339c6	Hespellia porcina strain PC80 16S ribosomal RNA, partial sequence	0	0	0	0	0	0	Hespellia porcina strain PC80 16S ribosomal RNA, partial sequence	96.842	Anaerocolumna cellulosilytica strain SN021 16S ribosomal RNA, partial sequence	96.579	d__Bacteria; p__Firmicutes; c__Clostridia; o__Lachnospirales; f__Lachnospiraceae	0.999978
	25ae1452c1657edee0d3919d8e1e6392	Hespellia porcina strain PC80 16S ribosomal RNA, partial sequence	0	0	0	0	0	0	Hespellia porcina strain PC80 16S ribosomal RNA, partial sequence	95.263	[Ruminococcus] gnavus ATCC 29149 16S ribosomal RNA, partial sequence	95	d__Bacteria; p__Firmicutes; c__Clostridia; o__Lachnospirales; f__Lachnospiraceae; g__Moryella; s__human_gut	0.954791
	02c485cc1215cce2d41fe84abc701eb2	Holdemanella biformis strain DSM 3989 16S ribosomal RNA, partial sequence	0.0039255	0.00502177	0.00351689	0	0	6.88907e-05	Holdemanella biformis strain DSM 3989 16S ribosomal RNA, partial sequence	97.778	Faecalicoccus acidiformans strain 37-2a 16S ribosomal RNA, partial sequence	90.663	d__Bacteria; p__Firmicutes; c__Bacilli; o__Erysipelotrichales; f__Erysipelotrichaceae; g__Holdemanella; s__uncultured_bacterium	0.728301
	0d4f3396f70b4fd55bb9e5bed974a462	Holdemanella biformis strain DSM 3989 16S ribosomal RNA, partial sequence	0.00229226	0.0024139	0.00192862	0	0	0	Holdemanella biformis strain DSM 3989 16S ribosomal RNA, partial sequence	98.025	Faecalicoccus acidiformans strain 37-2a 16S ribosomal RNA, partial sequence	90.909	d__Bacteria; p__Firmicutes; c__Bacilli; o__Erysipelotrichales; f__Erysipelotrichaceae; g__Holdemanella	1
	f08528ef6a557096a828c9d0422f7853	Holdemanella biformis strain DSM 3989 16S ribosomal RNA, partial sequence	0	0	0	0	0	0	Holdemanella biformis strain DSM 3989 16S ribosomal RNA, partial sequence	97.778	Faecalicoccus acidiformans strain 37-2a 16S ribosomal RNA, partial sequence	90.909	d__Bacteria; p__Firmicutes; c__Bacilli; o__Erysipelotrichales; f__Erysipelotrichaceae; g__Holdemanella	1
	6af9103f2d1c43c996ae19b313214233	Holdemanella biformis strain DSM 3989 16S ribosomal RNA, partial sequence	0	0	0	0	0	0	Holdemanella biformis strain DSM 3989 16S ribosomal RNA, partial sequence	97.083	Faecalicoccus acidiformans strain 37-2a 16S ribosomal RNA, partial sequence	88.843	d__Bacteria; p__Firmicutes; c__Bacilli; o__Erysipelotrichales; f__Erysipelotrichaceae; g__Holdemanella	1
	f3bb057303217dcf09383e09926c8fed	Holdemanella biformis strain DSM 3989 16S ribosomal RNA, partial sequence	0	0	0	0	0	0	Holdemanella biformis strain DSM 3989 16S ribosomal RNA, partial sequence	96.809	Escherichia albertii strain Albert 19982 16S ribosomal RNA, partial sequence	83.784	d__Bacteria; p__Firmicutes; c__Bacilli; o__Erysipelotrichales; f__Erysipelotrichaceae; g__Holdemanella	0.999994
	fdf904e13345d8d9a2c41e1648590daf	Holdemanella biformis strain DSM 3989 16S ribosomal RNA, partial sequence	0	0	0	0	0	0	Holdemanella biformis strain DSM 3989 16S ribosomal RNA, partial sequence	96.403	Anaerostipes butyraticus strain JCM 17466 16S ribosomal RNA, partial sequence	86.126	d__Bacteria; p__Firmicutes; c__Bacilli; o__Erysipelotrichales; f__Erysipelotrichaceae; g__Holdemanella	0.999996
	5ce2a4003ab3e5ee585f99dc2e7c29c0	Holdemanella biformis strain DSM 3989 16S ribosomal RNA, partial sequence	0	0	0	0	0	0	Holdemanella biformis strain DSM 3989 16S ribosomal RNA, partial sequence	96.763	Faecalicoccus acidiformans strain 37-2a 16S ribosomal RNA, partial sequence	90	d__Bacteria; p__Firmicutes; c__Bacilli; o__Erysipelotrichales; f__Erysipelotrichaceae; g__Holdemanella	0.999996
	56933a7dbb0d0925d28580fbb7595977	Holdemanella biformis strain DSM 3989 16S ribosomal RNA, partial sequence	0	0	0	0	0	0	Holdemanella biformis strain DSM 3989 16S ribosomal RNA, partial sequence	93.333	Coprococcus eutactus strain ATCC 27759 16S ribosomal RNA, partial sequence	87.467	d__Bacteria; p__Firmicutes; c__Bacilli; o__Erysipelotrichales; f__Erysipelotrichaceae; g__Holdemanella; s__uncultured_bacterium	0.986324
	1d561974465216242168f6e9548dc1ea	Holdemanella biformis strain DSM 3989 16S ribosomal RNA, partial sequence	0	0	0	0	0	0	Holdemanella biformis strain DSM 3989 16S ribosomal RNA, partial sequence	93	[Eubacterium] hallii strain ATCC 27751 16S ribosomal RNA, partial sequence	86.945	d__Bacteria; p__Firmicutes; c__Bacilli; o__Erysipelotrichales; f__Erysipelotrichaceae; g__Holdemanella; s__uncultured_bacterium	0.99115
	2be27e7d6ae5b33a2ef2ea9a2501d621	Holdemania filiformis strain J1-31B-1 16S ribosomal RNA, partial sequence	0.00212034	0.00275874	0.00181517	0.000942369	0.000720847	0.000568348	Holdemania filiformis strain J1-31B-1 16S ribosomal RNA, partial sequence	88.861	Solobacterium moorei strain JCM 10645 16S ribosomal RNA, partial sequence	88.778	d__Bacteria; p__Firmicutes; c__Bacilli; o__Erysipelotrichales; f__Erysipelotrichaceae; g__Erysipelotrichaceae_UCG-009; s__uncultured_rumen	0.999998
	4106b4e09ada4fe9b47f26b38cd47101	Holdemania filiformis strain J1-31B-1 16S ribosomal RNA, partial sequence	0.00117479	0.00107763	0.00124793	0.000502597	0.000308934	0.000275563	Holdemania filiformis strain J1-31B-1 16S ribosomal RNA, partial sequence	85.644	Dielma fastidiosa strain JC13 16S ribosomal RNA, partial sequence	84.653	d__Bacteria; p__Firmicutes; c__Bacilli; o__Erysipelotrichales; f__Erysipelotrichaceae; g__Erysipelotrichaceae_UCG-006; s__uncultured_bacterium	0.999726
	a4e6c2fc7c263118409ed5284f8b6be7	Holdemania filiformis strain J1-31B-1 16S ribosomal RNA, partial sequence	0	0	0	0	0	0	Holdemania filiformis strain J1-31B-1 16S ribosomal RNA, partial sequence	85.644	Dielma fastidiosa strain JC13 16S ribosomal RNA, partial sequence	84.653	d__Bacteria; p__Firmicutes; c__Bacilli; o__Erysipelotrichales; f__Erysipelotrichaceae; g__Erysipelotrichaceae_UCG-006; s__uncultured_bacterium	0.999801
	c4467f762b9df42e93e648ec5e8653e1	Holdemania filiformis strain J1-31B-1 16S ribosomal RNA, partial sequence	0	0	0	0	0	0	Holdemania filiformis strain J1-31B-1 16S ribosomal RNA, partial sequence	89.383	Holdemania massiliensis AP2 16S ribosomal RNA, partial sequence	89.136	d__Bacteria; p__Firmicutes; c__Bacilli; o__Erysipelotrichales; f__Erysipelotrichaceae; g__uncultured; s__uncultured_bacterium	0.999953
	630638c3c9a0335724c4ea9209fee3b4	Holdemania filiformis strain J1-31B-1 16S ribosomal RNA, partial sequence	0	0	0	0	0	0	Holdemania filiformis strain J1-31B-1 16S ribosomal RNA, partial sequence	91.111	Holdemania massiliensis AP2 16S ribosomal RNA, partial sequence	90.909	d__Bacteria; p__Firmicutes; c__Bacilli; o__Erysipelotrichales; f__Erysipelotrichaceae; g__uncultured; s__uncultured_bacterium	0.99991
	08ceff42a63066fee8ed106ba4723833	Holdemania filiformis strain J1-31B-1 16S ribosomal RNA, partial sequence	0	0	0	0	0	0	Holdemania filiformis strain J1-31B-1 16S ribosomal RNA, partial sequence	89.851	Holdemania massiliensis AP2 16S ribosomal RNA, partial sequence	89.109	d__Bacteria; p__Firmicutes; c__Bacilli; o__Erysipelotrichales; f__Erysipelotrichaceae; g__uncultured; s__uncultured_bacterium	0.999999
	04c6ae36224cf3dd709c1c198172e8b5	Holdemania filiformis strain J1-31B-1 16S ribosomal RNA, partial sequence	0	0	0	0	0	0	Holdemania filiformis strain J1-31B-1 16S ribosomal RNA, partial sequence	90	Bulleidia extructa strain W1219 16S ribosomal RNA, partial sequence	89.583	d__Bacteria; p__Firmicutes; c__Bacilli; o__Erysipelotrichales; f__Erysipelotrichaceae; g__Erysipelotrichaceae_UCG-009; s__uncultured_rumen	0.999375
	514ce2e785f6dc49bbde3d3746439c11	Holdemania filiformis strain J1-31B-1 16S ribosomal RNA, partial sequence	0	0	0	0	0	0	Holdemania filiformis strain J1-31B-1 16S ribosomal RNA, partial sequence	90	Holdemania massiliensis AP2 16S ribosomal RNA, partial sequence	89.167	d__Bacteria; p__Firmicutes; c__Bacilli; o__Erysipelotrichales; f__Erysipelotrichaceae; g__Erysipelotrichaceae_UCG-006; s__uncultured_bacterium	0.988241
	b964f58bef14989cea2fcf58167ce9f5	Holdemania massiliensis AP2 16S ribosomal RNA, partial sequence	0	0	0	0	0	0	Holdemania massiliensis AP2 16S ribosomal RNA, partial sequence	85.396	Holdemania filiformis strain J1-31B-1 16S ribosomal RNA, partial sequence	85.396	d__Bacteria; p__Firmicutes; c__Bacilli; o__Erysipelotrichales; f__Erysipelotrichaceae; g__Erysipelotrichaceae_UCG-006; s__uncultured_bacterium	0.999732
	be2ed5cc48e4e2b18b8cbe386aaef99e	Holdemania massiliensis AP2 16S ribosomal RNA, partial sequence	0	0	0	0	0	0	Holdemania massiliensis AP2 16S ribosomal RNA, partial sequence	91.605	Holdemania filiformis strain J1-31B-1 16S ribosomal RNA, partial sequence	91.584	d__Bacteria; p__Firmicutes; c__Bacilli; o__Erysipelotrichales; f__Erysipelotrichaceae; g__uncultured; s__uncultured_Solobacterium	0.999994
	ae147733d3c9fe09af6d263d634bc00c	Holdemania massiliensis AP2 16S ribosomal RNA, partial sequence	0	0	0	0	0	0	Holdemania massiliensis AP2 16S ribosomal RNA, partial sequence	84.729	Traorella massiliensis strain Marseille-P3110 16S ribosomal RNA, partial sequence	84.559	d__Bacteria; p__Firmicutes; c__Bacilli; o__Erysipelotrichales; f__Erysipelatoclostridiaceae; g__UCG-004; s__uncultured_bacterium	0.953021
	614c3fe1bcca46664ea73ac889ae8bd3	Holdemania massiliensis AP2 16S ribosomal RNA, partial sequence	0	0	0	0	0	0	Holdemania massiliensis AP2 16S ribosomal RNA, partial sequence	85.714	Holdemania filiformis strain J1-31B-1 16S ribosomal RNA, partial sequence	85.714	d__Bacteria; p__Firmicutes; c__Bacilli; o__Erysipelotrichales; f__Erysipelotrichaceae; g__Erysipelotrichaceae_UCG-006; s__uncultured_bacterium	0.99895
	d26227705f33c2d07f49cd4b765bc143	Hungateiclostridium aldrichii strain P-1 16S ribosomal RNA, partial sequence	0	0	0	0	0	0	Hungateiclostridium aldrichii strain P-1 16S ribosomal RNA, partial sequence	89.737	Hungateiclostridium clariflavum DSM 19732 16S ribosomal RNA, partial sequence	89.737	d__Bacteria; p__Firmicutes; c__Clostridia; o__Oscillospirales; f__UCG-010; g__UCG-010	0.955347
	02ebef1cd18e2c135650a45807450226	Hungateiclostridium aldrichii strain P-1 16S ribosomal RNA, partial sequence	0	0	0	0	0	0	Hungateiclostridium aldrichii strain P-1 16S ribosomal RNA, partial sequence	91.579	Hungateiclostridium clariflavum DSM 19732 16S ribosomal RNA, partial sequence	91.579	d__Bacteria; p__Firmicutes; c__Clostridia; o__Monoglobales; f__Monoglobaceae; g__Monoglobus; s__uncultured_Clostridiales	0.933916
	96858dc61fd934680be0fcac6b341c46	Hungateiclostridium cellulolyticum strain CD2 16S ribosomal RNA, partial sequence	0	0	0	0	0	0	Hungateiclostridium cellulolyticum strain CD2 16S ribosomal RNA, partial sequence	91.601	Hungateiclostridium straminisolvens strain CSK1 16S ribosomal RNA, partial sequence	91.406	d__Bacteria; p__Firmicutes; c__Clostridia; o__Monoglobales; f__Monoglobaceae; g__Monoglobus; s__uncultured_bacterium	0.995828
	a99ef3a2710e048dff1839a2ac114501	Hungateiclostridium cellulolyticum strain CD2 16S ribosomal RNA, partial sequence	0	0	0	0	0	0	Hungateiclostridium cellulolyticum strain CD2 16S ribosomal RNA, partial sequence	90.862	Anaerobacterium chartisolvens strain T-1-35 16S ribosomal RNA, partial sequence	90.576	d__Bacteria; p__Firmicutes; c__Clostridia; o__Oscillospirales; f__Butyricicoccaceae; g__UCG-009; s__uncultured_bacterium	0.999644
	7411c9365c9a726d7a4edad88b63e8ba	Hungateiclostridium clariflavum DSM 19732 16S ribosomal RNA, partial sequence	0	0	0	0	0	0	Hungateiclostridium clariflavum DSM 19732 16S ribosomal RNA, partial sequence	90.289	Anaerobacterium chartisolvens strain T-1-35 16S ribosomal RNA, partial sequence	90.078	d__Bacteria; p__Firmicutes; c__Clostridia; o__Oscillospirales; f__UCG-010; g__UCG-010; s__uncultured_Firmicutes	0.896093
	e6fb1568bd58be7a5d74f22dafce562b	Hungateiclostridium clariflavum DSM 19732 16S ribosomal RNA, partial sequence	0	0	0	0	0	0	Hungateiclostridium clariflavum DSM 19732 16S ribosomal RNA, partial sequence	91.623	Hungateiclostridium thermocellum strain ATCC 27405 16S ribosomal RNA, partial sequence	91.146	d__Bacteria; p__Firmicutes; c__Clostridia; o__Monoglobales; f__Monoglobaceae; g__Monoglobus; s__uncultured_bacterium	0.953101
	720c9b9f3afdc3ba77ebacb092931563	Hungateiclostridium thermocellum strain ATCC 27405 16S ribosomal RNA, partial sequence	0	0	0	0	0	0	Hungateiclostridium thermocellum strain ATCC 27405 16S ribosomal RNA, partial sequence	90.104	Hungateiclostridium thermocellum strain JCM 9322 16S ribosomal RNA, partial sequence	90.104	d__Bacteria; p__Firmicutes; c__Clostridia; o__Oscillospirales; f__Oscillospiraceae; g__UCG-005; s__uncultured_prokaryote	0.807842
	284ee4bca0295144be6da885fc657eb1	Hungateiclostridium thermocellum strain ATCC 27405 16S ribosomal RNA, partial sequence	0	0	0	0	0	0	Hungateiclostridium thermocellum strain ATCC 27405 16S ribosomal RNA, partial sequence	90.885	Hungateiclostridium thermocellum strain JCM 9322 16S ribosomal RNA, partial sequence	90.885	d__Bacteria; p__Firmicutes; c__Clostridia; o__Monoglobales; f__Monoglobaceae; g__Monoglobus; s__uncultured_bacterium	0.872059
	c4e3d7a4104ea513091e17b6da23ddfe	Hungateiclostridium thermocellum strain ATCC 27405 16S ribosomal RNA, partial sequence	0	0	0	0	0	0	Hungateiclostridium thermocellum strain ATCC 27405 16S ribosomal RNA, partial sequence	91.906	Hungateiclostridium thermocellum strain JCM 9322 16S ribosomal RNA, partial sequence	91.906	d__Bacteria; p__Firmicutes; c__Clostridia; o__Oscillospirales; f__Oscillospiraceae; g__UCG-005	0.999889
	d3fb9d26bb8182f9346b8c259a4923fa	Hungateiclostridium thermocellum strain ATCC 27405 16S ribosomal RNA, partial sequence	0	0	0	0	0	0	Hungateiclostridium thermocellum strain ATCC 27405 16S ribosomal RNA, partial sequence	90.104	Hungateiclostridium thermocellum strain JCM 9322 16S ribosomal RNA, partial sequence	90.104	d__Bacteria; p__Firmicutes; c__Clostridia; o__Clostridia_vadinBB60_group; f__Clostridia_vadinBB60_group; g__Clostridia_vadinBB60_group; s__uncultured_organism	0.961292
	b5a7a5f12bb60d44e57a5377e74767ef	Hungateiclostridium thermocellum strain ATCC 27405 16S ribosomal RNA, partial sequence	0	0	0	0	0	0	Hungateiclostridium thermocellum strain ATCC 27405 16S ribosomal RNA, partial sequence	90.862	Hungateiclostridium thermocellum strain JCM 9322 16S ribosomal RNA, partial sequence	90.862	d__Bacteria; p__Firmicutes; c__Clostridia; o__Oscillospirales; f__Oscillospiraceae; g__UCG-005; s__uncultured_Ruminococcaceae	0.714352
	b9d571f6b3f68a04cb24d1bc46d34f86	Hungateiclostridium thermocellum strain ATCC 27405 16S ribosomal RNA, partial sequence	0	0	0	0	0	0	Hungateiclostridium thermocellum strain ATCC 27405 16S ribosomal RNA, partial sequence	91.906	Hungateiclostridium thermocellum strain JCM 9322 16S ribosomal RNA, partial sequence	91.906	d__Bacteria; p__Firmicutes; c__Clostridia; o__Oscillospirales; f__Oscillospiraceae; g__UCG-005	0.999908
	92b8a83f4b4f17f1028ff0005197a008	Hungateiclostridium thermocellum strain ATCC 27405 16S ribosomal RNA, partial sequence	0	0	0	0	0	0	Hungateiclostridium thermocellum strain ATCC 27405 16S ribosomal RNA, partial sequence	88.889	Hungateiclostridium thermocellum strain JCM 9322 16S ribosomal RNA, partial sequence	88.889	d__Bacteria; p__Firmicutes; c__Clostridia; o__Monoglobales; f__Monoglobaceae; g__Monoglobus	1
	a4cce642fa5e0cabed5e531d8630ece4	Hungateiclostridium thermocellum strain ATCC 27405 16S ribosomal RNA, partial sequence	0	0	0	0	0	0	Hungateiclostridium thermocellum strain ATCC 27405 16S ribosomal RNA, partial sequence	90.181	Hungateiclostridium thermocellum strain JCM 9322 16S ribosomal RNA, partial sequence	90.181	d__Bacteria; p__Firmicutes; c__Clostridia; o__Monoglobales; f__Monoglobaceae; g__Monoglobus; s__uncultured_rumen	0.978019
	718c56455bd98ed10ea88c3850e834bb	Hungateiclostridium thermocellum strain ATCC 27405 16S ribosomal RNA, partial sequence	0	0	0	0	0	0	Hungateiclostridium thermocellum strain ATCC 27405 16S ribosomal RNA, partial sequence	90.625	Hungateiclostridium thermocellum strain JCM 9322 16S ribosomal RNA, partial sequence	90.625	d__Bacteria; p__Firmicutes; c__Clostridia; o__Monoglobales; f__Monoglobaceae; g__Monoglobus; s__uncultured_bacterium	0.88658
	8a27936e20f2d8eb1f5cea8845286a43	Hydrogenispora ethanolica strain LX-B 16S ribosomal RNA, partial sequence	0	0	0	0	0	0	Hydrogenispora ethanolica strain LX-B 16S ribosomal RNA, partial sequence	87.632	Alkalibacter saccharofermentans strain Z-79820 16S ribosomal RNA, partial sequence	86.719	d__Bacteria; p__Firmicutes; c__Clostridia; o__Christensenellales; f__Christensenellaceae; g__Christensenellaceae_R-7_group; s__uncultured_bacterium	0.792694
	565bdbbc37be11ad90366d8a0c4b7f05	Hydrogenispora ethanolica strain LX-B 16S ribosomal RNA, partial sequence	0	0	0	0	0	0	Hydrogenispora ethanolica strain LX-B 16S ribosomal RNA, partial sequence	85.45	Desulfotomaculum varum strain RH04-3 16S ribosomal RNA, partial sequence	85.052	d__Bacteria; p__Firmicutes; c__Clostridia; o__Christensenellales; f__Christensenellaceae; g__Christensenellaceae_R-7_group	0.971613
	e3b4208e950cac5d20b17111dc7b1659	Hydrogenoanaerobacterium saccharovorans strain SW512 16S ribosomal RNA, partial sequence	0	0	0	0	0	0	Hydrogenoanaerobacterium saccharovorans strain SW512 16S ribosomal RNA, partial sequence	90.026	Acetanaerobacterium elongatum strain Z7 16S ribosomal RNA, partial sequence	90	d__Bacteria; p__Firmicutes; c__Clostridia; o__Oscillospirales; f__Ruminococcaceae; g__Candidatus_Soleaferrea; s__Ruminococcaceae_bacterium	0.999988
	019411e09e5554ccaa2b41c39e0a73f0	Hymenobacter ruber strain PB156 16S ribosomal RNA, partial sequence	0	0	0	0	0	0	Hymenobacter ruber strain PB156 16S ribosomal RNA, partial sequence	82.294	Millionella massiliensis strain Marseille-P3215 16S ribosomal RNA, partial sequence	82.31	d__Bacteria; p__Bacteroidota; c__Bacteroidia; o__Bacteroidales; f__Rikenellaceae; g__Rikenellaceae_RC9_gut_group; s__uncultured_bacterium	0.999359
	fe26ca39d5d415602f309add9fd7c671	Ihubacter massiliensis strain Marseille-P2843 16S ribosomal RNA, partial sequence	0	0	0	0	0	0	Ihubacter massiliensis strain Marseille-P2843 16S ribosomal RNA, partial sequence	90.052	[Eubacterium] infirmum strain W 1471 16S ribosomal RNA, partial sequence	89.556	d__Bacteria; p__Firmicutes; c__Clostridia; o__Peptostreptococcales-Tissierellales; f__Anaerovoracaceae; g__Family_XIII_AD3011_group; s__uncultured_bacterium	0.930125
	384189cce40244ca6fa1a8b738707297	Ihubacter massiliensis strain Marseille-P2843 16S ribosomal RNA, partial sequence	0	0.000344842	0	0	0	0	Ihubacter massiliensis strain Marseille-P2843 16S ribosomal RNA, partial sequence	92.408	[Eubacterium] saphenum strain 164-47 16S ribosomal RNA, partial sequence	91.623	d__Bacteria; p__Firmicutes; c__Clostridia; o__Peptostreptococcales-Tissierellales; f__Anaerovoracaceae; g__Family_XIII_AD3011_group; s__uncultured_bacterium	0.97013
	8c81e5a915affac893e0dceecd400bad	Ihubacter massiliensis strain Marseille-P2843 16S ribosomal RNA, partial sequence	0	0	0	0	0	0	Ihubacter massiliensis strain Marseille-P2843 16S ribosomal RNA, partial sequence	90.576	[Eubacterium] brachy strain ATCC 33089 16S ribosomal RNA, partial sequence	90.026	d__Bacteria; p__Firmicutes; c__Clostridia; o__Peptostreptococcales-Tissierellales; f__Anaerovoracaceae; g__Family_XIII_AD3011_group; s__uncultured_rumen	0.800448
	52531a94c2d25b8d0cfec9acaac787b6	Ihubacter massiliensis strain Marseille-P2843 16S ribosomal RNA, partial sequence	0	0	0	0	0	0	Ihubacter massiliensis strain Marseille-P2843 16S ribosomal RNA, partial sequence	92.946	Aminipila butyrica strain FH042 16S ribosomal RNA, partial sequence	92.946	d__Bacteria; p__Firmicutes; c__Clostridia; o__Peptostreptococcales-Tissierellales; f__Anaerovoracaceae; g__Mogibacterium; s__uncultured_Enterococcus	0.988181
	f953b34ee497930abe97c67807297771	Ihubacter massiliensis strain Marseille-P2843 16S ribosomal RNA, partial sequence	0	0	0	0	0	0	Ihubacter massiliensis strain Marseille-P2843 16S ribosomal RNA, partial sequence	90.551	[Eubacterium] brachy strain ATCC 33089 16S ribosomal RNA, partial sequence	90.289	d__Bacteria; p__Firmicutes; c__Clostridia; o__Peptostreptococcales-Tissierellales; f__Anaerovoracaceae; g__Family_XIII_AD3011_group; s__uncultured_rumen	0.801066
	9d6638783982cc2395999b12f73324f7	Ihubacter massiliensis strain Marseille-P2843 16S ribosomal RNA, partial sequence	0	0	0	0	0	0	Ihubacter massiliensis strain Marseille-P2843 16S ribosomal RNA, partial sequence	90.052	[Eubacterium] infirmum strain W 1471 16S ribosomal RNA, partial sequence	89.556	d__Bacteria; p__Firmicutes; c__Clostridia; o__Peptostreptococcales-Tissierellales; f__Anaerovoracaceae; g__Family_XIII_AD3011_group; s__uncultured_bacterium	0.838155
	ea357b411c360e798f96ea5c835ec510	Ihubacter massiliensis strain Marseille-P2843 16S ribosomal RNA, partial sequence	0	0	0	0	0	0	Ihubacter massiliensis strain Marseille-P2843 16S ribosomal RNA, partial sequence	93.963	Emergencia timonensis strain SN18 16S ribosomal RNA, partial sequence	93.455	d__Bacteria; p__Firmicutes; c__Clostridia; o__Peptostreptococcales-Tissierellales; f__Anaerovoracaceae	1
	aa53713b3d0f16744043d74d3a5f84f3	Ihubacter massiliensis strain Marseille-P2843 16S ribosomal RNA, partial sequence	0	0	0	0	0	0	Ihubacter massiliensis strain Marseille-P2843 16S ribosomal RNA, partial sequence	91.864	Emergencia timonensis strain SN18 16S ribosomal RNA, partial sequence	91.099	d__Bacteria; p__Firmicutes; c__Clostridia; o__Peptostreptococcales-Tissierellales; f__Anaerovoracaceae; g__Family_XIII_AD3011_group; s__uncultured_bacterium	0.99459
	039eee38d43abcf914c00c0e4ea34aae	Ihubacter massiliensis strain Marseille-P2843 16S ribosomal RNA, partial sequence	0	0	0	0	0	0	Ihubacter massiliensis strain Marseille-P2843 16S ribosomal RNA, partial sequence	96.063	Emergencia timonensis strain SN18 16S ribosomal RNA, partial sequence	95.026	d__Bacteria; p__Firmicutes; c__Clostridia; o__Peptostreptococcales-Tissierellales; f__Anaerovoracaceae; g__[Eubacterium]_nodatum_group; s__uncultured_bacterium	0.939472
	f77ab835caa6edb44f4e6969028a387a	Ihubacter massiliensis strain Marseille-P2843 16S ribosomal RNA, partial sequence	0	0	0	0	0	0	Ihubacter massiliensis strain Marseille-P2843 16S ribosomal RNA, partial sequence	93.701	Emergencia timonensis strain SN18 16S ribosomal RNA, partial sequence	92.408	d__Bacteria; p__Firmicutes; c__Clostridia; o__Peptostreptococcales-Tissierellales; f__Anaerovoracaceae; g__Family_XIII_AD3011_group; s__uncultured_Eubacterium	0.933298
	f30af9d111d2bfdc6f83047a8eb55d27	Ihubacter massiliensis strain Marseille-P2843 16S ribosomal RNA, partial sequence	0	0	0	0	0	0	Ihubacter massiliensis strain Marseille-P2843 16S ribosomal RNA, partial sequence	92.651	Emergencia timonensis strain SN18 16S ribosomal RNA, partial sequence	91.623	d__Bacteria; p__Firmicutes; c__Clostridia; o__Peptostreptococcales-Tissierellales; f__Anaerovoracaceae; g__Family_XIII_AD3011_group; s__uncultured_bacterium	0.930562
	5f9aa49301bc0c522ddce7a367e9f5e9	Ihubacter massiliensis strain Marseille-P2843 16S ribosomal RNA, partial sequence	0	0	0	0	0	0	Ihubacter massiliensis strain Marseille-P2843 16S ribosomal RNA, partial sequence	91.339	Emergencia timonensis strain SN18 16S ribosomal RNA, partial sequence	90.838	d__Bacteria; p__Firmicutes; c__Clostridia; o__Peptostreptococcales-Tissierellales; f__Anaerovoracaceae; g__Family_XIII_AD3011_group; s__uncultured_bacterium	0.984628
	989ccdcd925ef66f259212ea32307b24	Ihubacter massiliensis strain Marseille-P2843 16S ribosomal RNA, partial sequence	0	0	0	0	0	0	Ihubacter massiliensis strain Marseille-P2843 16S ribosomal RNA, partial sequence	96.588	Emergencia timonensis strain SN18 16S ribosomal RNA, partial sequence	95.026	d__Bacteria; p__Firmicutes; c__Clostridia; o__Peptostreptococcales-Tissierellales; f__Anaerovoracaceae; g__[Eubacterium]_nodatum_group; s__uncultured_bacterium	0.916514
	e8457a0122b86d7556d0bcc9dd948cad	Ihubacter massiliensis strain Marseille-P2843 16S ribosomal RNA, partial sequence	0	0	0	0	0	0	Ihubacter massiliensis strain Marseille-P2843 16S ribosomal RNA, partial sequence	94.751	Emergencia timonensis strain SN18 16S ribosomal RNA, partial sequence	94.241	d__Bacteria; p__Firmicutes; c__Clostridia; o__Peptostreptococcales-Tissierellales; f__Anaerovoracaceae; g__Family_XIII_AD3011_group; s__metagenome	0.977522
	84c6cc2a51009c43c3f2ed5d20b97f8d	Ihubacter massiliensis strain Marseille-P2843 16S ribosomal RNA, partial sequence	0	0	0	0	0	0	Ihubacter massiliensis strain Marseille-P2843 16S ribosomal RNA, partial sequence	93.438	Emergencia timonensis strain SN18 16S ribosomal RNA, partial sequence	93.455	d__Bacteria; p__Firmicutes; c__Clostridia; o__Peptostreptococcales-Tissierellales; f__Anaerovoracaceae; g__Family_XIII_AD3011_group; s__uncultured_organism	0.905976
	d6d0c34ac791dac9494da9dc48bc51b0	Ihubacter massiliensis strain Marseille-P2843 16S ribosomal RNA, partial sequence	0	0	0	0	0	0	Ihubacter massiliensis strain Marseille-P2843 16S ribosomal RNA, partial sequence	92.388	Mogibacterium neglectum strain P9a-h 16S ribosomal RNA, partial sequence	91.927	d__Bacteria; p__Firmicutes; c__Clostridia; o__Peptostreptococcales-Tissierellales; f__Anaerovoracaceae; g__Family_XIII_AD3011_group; s__uncultured_bacterium	0.946677
[truncated: 1,014 more rows]

## Sheet: Table S8
	Table S8. Differences in Bray-Curtis distance based on the presence or absence of corn residue in farm A.
[truncated: 2 more rows]

[truncated: 1 more sheets: Table S9]
